# Supplementary material for: Understanding the spatio-temporal dynamics of meningitis epidemics outside the belt: the case of the Democratic Republic of Congo (DRC)
Source: BMC Infect Dis. 2020 Apr 20;20:291. doi: 10.1186/s12879-020-04996-7 (PMC7168871; doi:10.1186/s12879-020-04996-7)
Supplement: Supplementary file 1 — Additional file 1. Data cases and deaths from 2000 to 2012, allowing the calculation of annual attack rates by province and the average attack rate by health zone and by province and the standard deviation from 2000 to 2012. [file 12879_2020_4996_MOESM1_ESM.xlsx]

## Sheet: Synth cas 2000_2012
Province et Zone de santé/année	Total 2000	Total 2001	Total 2002	Total 2003	Total 2004	Total 2005	Total 2006	Total 2007	Total 2008	Total 2009	Total 2010	Total 2011	Total 2012	Total
Boko	0	0	0	0	0	1	0	0	1	0	0	2	1	5
Feshi	1	2	1	2	6	0	0	0	10	0	1	4	12	39
Kahemba	11	2	1	1	4	0	0	6	0	7	6	15	38	91
Kajiji	1	2	0	0	0	1	2	3	0	1	0	0	0	10
Kasongo Lunda	28	7	2	0	56	7	21	20	41	51	3	31	15	282
Kenge	5	4	1	0	19	1	3	7	3	9	0	5	6	63
Kikenda	1	0	0	0	6	0	0	4	2	1	0	6	2	22
Kimbau	0	0	0	0	26	10	4	20	9	18	6	4	6	103
Kisandji	0	0	0	0	9	0	3	3	7	2	0	1	2	27
Mwela Lemba	0	3	0	0	0	0	0	1	0	2	0	1	0	7
Panzi	1	3	0	0	10	11	12	4	8	7	3	0	1	60
Popokabaka	5	6	0	0	6	1	0	9	12	3	0	2	1	45
Tembo	0	0	0	0	6	1	6	17	27	19	3	5	4	88
Wamba Lwadi	0	0	0	0	1	4	2	12	1	12	3	7	4	46
Bagata	31	15	20	2	11	0	3	16	4	3	3	2	2	112
Bandundu	11	20	4	0	77	15	34	69	35	20	9	19	14	327
Bulungu	4	8	22	10	48	5	26	154	27	26	7	5	14	356
Djuma	28	18	40	19	16	1	8	76	44	32	16	31	28	357
Gungu	4	3	0	3	7	0	1	1	2	2	2	0	5	30
Idiofa	3	4	0	9	7	3	7	4	4	8	2	0	10	61
Ipamu	6	9	6	20	17	2	11	5	6	11	3	1	3	100
Kikongo	12	6	8	0	19	0	4	3	3	6	0	0	0	61
Kikwit-Nord	9	17	9	13	45	19	40	101	23	70	9	20	6	381
Kikwit-sud	5	0	0	7	12	2	1	10	5	17	0	22	2	83
Kimputu	0	0	0	4	3	2	1	0	0	0	0	2	3	15
Kingandu	19	33	24	11	41	13	12	36	27	39	3	10	8	276
Koshibanda	0	0	0	63	1	0	1	0	0	2	0	0	0	67
Lusanga	0	0	0	0	23	3	9	5	7	7	8	11	18	91
Masi Manimba	0	5	0	0	37	9	14	22	16	34	11	24	35	207
Moaza	15	0	0	0	13	3	3	9	1	1	0	0	0	45
Mokala	9	39	3	7	31	3	14	12	6	23	15	23	14	199
Mosango	13	1	20	3	33	6	17	21	23	25	6	22	36	226
Mukedi	4	7	0	5	42	6	9	3	3	2	0	0	7	88
Mungindu	0	0	0	0	3	1	1	4	6	1	3	1	0	20
Pay Kongila	0	0	0	0	26	5	30	84	44	64	31	26	11	321
Sia	0	0	0	1	13	3	0	0	4	9	6	3	5	44
Vanga	1	0	23	29	9	3	19	11	6	17	17	0	4	139
Yanga bosa	0	2	5	3	56	22	12	21	27	35	14	54	55	306
Bandjau	0	0	0	0	13	0	3	4	2	5	2	16	18	63
Bokoro	65	60	24	10	25	11	36	88	49	84	35	48	41	576
Bolobo	0	0	15	6	14	0	9	9	3	25	5	53	51	190
Bosobe	9	18	15	0	18	3	2	17	5	16	6	23	9	141
Inongo	12	29	275	13	27	3	16	13	4	10	12	11	20	445
Kiri	14	7	10	2	14	2	9	34	19	28	14	6	21	180
Kwamouth	11	10	1	0	7	3	31	16	10	18	8	14	28	157
Mimia	9	3	0	2	4	1	9	10	1	7	0	3	7	56
Mushie	7	9	15	9	28	0	19	17	13	23	1	6	7	154
Nioki	17	4	10	3	28	2	30	32	19	28	12	5	22	212
Oshwe	1	13	17	1	24	3	3	7	12	21	3	8	9	122
Penzwa	0	0	0	0	24	1	16	38	20	12	7	36	19	173
Tandembele	0	0	0	0	2	4	54	0	3	11	0	2	19	95
Yumbi	0	0	0	0	7	0	7	9	1	1	2	3	7	37
Bandundu	372	369	571	258	974	196	574	1067	605	875	297	593	650	7401
Boko-Kivulu	0	5	6	0	1	0	0	0	0	0	0	0	0	12
Boma	9	79	38	0	22	11	6	4	1	1	0	0	0	171
Boma Bungu	0	0	0	0	0	2	0	2	1	0	0	2	1	8
Gombe Matadi	1	1	9	0	3	0	0	1	0	0	2	0	0	17
Inga	0	0	1	0	0	2	8	0	10	0	0	0	3	24
Kangu	0	16	2	1	37	9	2	0	3	5	0	0	1	76
Kibunzi	7	3	0	2	6	1	0	4	3	2	1	3	1	33
Kimpangu	0	3	6	0	1	1	1	5	3	1	1	2	2	26
Kimpese	14	64	20	1	21	13	3	0	8	24	1	7	7	183
Kimvula	0	11	7	0	0	1	0	0	1	0	0	1	5	26
Kinkonzi	4	9	3	4	23	5	2	4	2	12	2	2	4	76
Kisantu	16	86	3	0	13	29	20	6	0	2	0	0	0	175
Kito0	0	3	2	0	4	5	3	2	0	0	0	0	0	19
Kizu	1	7	2	0	1	7	4	2	0	1	0	0	2	27
Kuimba	3	15	1	1	0	9	8	0	1	3	0	1	0	42
Kwilu Ngongo	0	15	24	0	39	9	8	0	0	1	0	0	1	97
Lukula	1	12	8	1	7	8	1	13	11	12	1	0	1	76
Luozi	0	4	3	0	6	4	3	1	1	0	2	4	2	30
Mangembo	0	2	1	0	1	3	2	1	1	0	1	0	1	13
Massa	0	0	0	0	0	0	0	0	0	0	0	0	0	0
Matadi	25	35	57	14	23	23	15	19	9	9	3	0	2	234
Mbanza Ngungu	0	0	1	2	0	7	0	1	1	0	1	2	1	16
Moanda	1	3	1	0	3	5	1	1	0	0	2	1	2	20
Ngidinga	6	11	11	0	7	10	4	5	2	2	3	0	0	61
Nselo	0	4	1	2	0	0	1	0	1	0	0	1	0	10
Nzanza	2	26	2	4	0	2	10	2	0	1	0	0	0	49
Seke Banza	11	11	1	0	4	4	1	0	1	2	1	1	0	37
Sona Bata	6	13	0	0	5	0	0	0	0	0	0	0	0	24
Sona Pangu	0	7	17	0	0	0	0	0	3	0	0	0	3	30
Tshela	0	7	7	2	5	4	0	1	0	4	5	5	5	45
Vaku	0	3	0	0	4	3	0	12	4	6	0	3	2	37
Bas- Congo	107	455	234	34	236	177	103	86	67	88	26	35	46	1694
Basankusu	0	3	26	133	131	111	0	130	36	24	11	52	36	693
Bikoro	5	15	7	49	11	12	0	1	3	6	13	74	53	249
Bolenge	11	10	8	9	9	6	0	3	11	11	8	3	4	93
Bolomba	3	0	0	5	17	21	0	18	23	24	30	74	82	297
Bomongo	2	0	6	4	5	6	0	3	3	3	2	9	5	48
Djombo	0	0	0	0	0	17	0	45	19	18	3	4	9	115
Iboko	0	0	0	0	1	4	0	3	1	0	0	1	4	14
Ingende	1	1	21	3	3	0	0	2	4	3	0	15	18	71
Irebu	0	0	0	0	0	0	0	0	0	2	0	0	3	5
lilanga Bobangi	0	0	0	0	0	3	0	4	2	9	0	5	5	28
Lotumbe	0	0	0	0	0	0	0	1	3	4	2	2	1	13
Lukolela	6	25	29	65	41	25	0	30	12	25	47	184	80	569
Mampoko	0	0	0	0	0	26	0	12	1	0	0	11	4	54
Mankanza	0	0	0	0	0	14	0	9	14	3	0	13	15	68
Mbandaka	5	58	28	46	62	6	0	6	15	10	3	12	19	270
Monika	0	0	0	0	0	8	0	12	1	5	13	0	7	46
Ntondo	0	0	0	0	0	0	0	2	0	1	0	0	0	3
Wangata	0	0	0	0	0	52	0	72	69	71	45	120	65	494
Binga	0	0	5	0	0	0	0	0	123	13	19	30	85	275
Bongandanga	0	0	0	0	0	0	0	0	24	0	12	5	14	55
Bosomanzi	0	0	0	0	0	0	0	0	2	9	3	12	10	36
Bosomondanda	0	0	0	0	0	0	0	0	4	1	0	0	1	6
Bosondjo	0	0	0	0	0	0	0	0	56	16	13	14	15	114
Bumba	0	0	0	0	0	0	0	0	8	12	5	14	10	49
Lisala	0	0	0	0	0	0	0	0	125	88	52	86	114	465
Lolo	0	0	0	0	0	0	0	0	6	0	6	4	29	45
Pimu	0	0	0	0	0	0	0	0	13	4	0	8	10	35
Yamaluka	0	0	0	0	0	0	0	0	4	8	8	2	7	29
Yambuku	0	0	0	0	0	0	0	0	12	11	16	8	30	77
Yamongili	0	0	0	0	0	0	0	0	8	4	1	1	0	14
Abuzi	0	0	0	0	0	0	0	0	30	29	17	31	56	163
Bili	0	0	0	0	0	0	0	0	8	35	16	50	12	121
Bosobolo	0	0	0	0	0	0	0	0	4	16	27	41	77	165
Businga	0	0	0	0	0	0	0	1	11	41	1	17	26	97
Gbadolite	0	0	0	0	0	0	0	0	23	64	28	91	90	296
Karawa	0	0	0	0	0	0	0	0	48	24	4	14	32	122
Loko	0	0	0	0	0	0	0	0	9	5	0	4	8	26
Mobayi Mbongo	0	0	0	0	0	0	0	0	6	8	6	5	5	30
Wapinda	0	0	0	0	0	0	0	0	16	8	4	14	6	48
Wasolo	0	0	0	0	0	0	0	0	30	17	5	14	18	84
Yakoma	0	0	0	0	0	0	0	0	32	56	11	11	7	117
Bangabola	0	2	47	0	0	0	0	0	26	2	7	51	30	165
Bokonzi	0	0	0	0	0	0	0	0	38	4	2	5	16	65
Bominenge	0	0	0	0	0	0	0	0	5	4	0	1	3	13
Bongosenubia	0	0	0	0	0	0	0	0	2	1	2	0	7	12
Boto	0	0	0	0	0	0	0	0	0	10	1	7	0	18
Budjala	0	2	11	0	0	0	0	0	1	18	8	32	104	176
Bulu	0	0	0	0	0	0	0	0	10	5	5	10	18	48
Bwamanda	0	0	45	0	0	0	0	0	18	102	57	239	247	708
Gemena	0	0	85	0	0	0	0	0	43	41	33	67	68	337
Kungu	0	0	0	0	0	0	0	0	14	9	0	25	14	62
Libenge	0	0	0	0	0	0	0	0	5	11	4	6	27	53
Mawuya	0	0	0	0	0	0	0	0	8	1	0	10	53	72
Mbaya	0	0	0	0	0	0	0	0	61	27	11	20	13	132
Ndage	0	0	0	0	0	0	0	0	37	4	0	46	80	167
Tandala	0	0	0	0	0	0	0	0	44	46	18	40	25	173
Zongo	0	0	29	0	0	0	0	0	8	16	52	63	29	197
Befale	14	3	6	15	22	9	0	12	6	11	4	25	31	158
Boende	2	4	6	34	50	81	0	55	21	10	23	59	54	399
Bokungu	0	2	6	1	3	4	0	0	8	10	2	51	29	116
Bosanga	0	0	0	0	0	0	0	2	0	5	0	7	4	18
Djolu	1	1	0	3	6	5	0	6	1	8	0	0	2	33
Ikela	0	0	0	7	6	9	0	1	14	4	4	7	6	58
Lingomo	0	0	0	0	0	0	0	1	1	2	0	4	10	18
Mompono	0	0	0	0	0	17	0	40	34	54	11	59	99	314
Mondombe	0	0	0	0	0	4	0	1	0	1	0	10	10	26
Monkoto	1	0	1	3	1	0	0	0	12	2	1	1	10	32
Wema	0	0	0	0	0	5	0	3	4	22	7	14	18	73
Yalifafo	0	0	0	0	0	1	0	0	0	1	5	8	4	19
Equateur	51	126	366	377	368	446	0	475	1240	1119	688	1922	2083	9261
Banga Lubaka	0	0	0	0	7	6	1	0	1	3	0	0	1	19
Bulape	35	22	12	1	33	21	10	16	7	27	6	14	15	219
Dekese	0	7	0	1	15	1	2	0	23	20	0	0	11	80
Ilebo	55	27	37	21	26	38	5	16	6	6	5	10	7	259
Kakenge	0	0	0	4	28	5	12	5	24	28	4	26	4	140
Kalonda	129	94	35	47	160	72	23	6	0	0	0	0	0	566
Kamonya	16	9	38	12	56	42	13	16	6	3	1	7	14	233
Kamwesha	0	0	0	3	16	88	9	2	68	21	18	28	15	268
Kanzala	0	0	0	4	102	14	1	2	1	1	0	0	2	127
Kitangwa	16	5	6	1	3	0	0	0	3	1	0	0	0	35
Luebo	48	38	42	31	19	35	27	12	19	45	4	26	6	352
Mikope	7	11	5	4	2	0	1	11	5	1	0	0	0	47
Mushenge	17	11	29	14	34	32	7	2	27	8	4	13	14	212
Mutenna	0	0	0	15	61	51	10	1	0	2	2	1	0	143
Mweka	0	0	0	14	24	17	13	12	28	23	3	28	41	203
Ndjoko Punda	0	0	0	2	27	21	0	1	10	2	3	4	1	71
Nyanga	42	16	8	6	16	15	6	1	7	0	4	0	1	122
Tshikapa	80	56	41	18	40	21	6	4	5	8	1	0	0	280
Bena Leke	0	90	39	45	71	96	23	14	20	4	0	4	3	409
Bilonda	14	36	21	5	6	5	6	0	8	0	0	0	0	101
Bobozo	0	0	0	0	7	2	1	0	8	3	0	0	1	22
Bukonde	8	5	13	6	9	10	14	12	16	30	13	20	12	168
Demba	16	1	17	12	14	12	3	13	0	1	1	2	15	107
Dibaya	17	7	3	4	4	17	7	10	3	4	1	4	0	81
Kalomda	0	0	0	17	18	2	3	0	5	1	0	4	0	50
Kananga	67	27	37	17	72	53	19	24	31	13	26	2	9	397
Katende	0	0	6	1	7	18	2	6	4	3	12	9	10	78
Katoka	11	3	11	1	5	3	8	2	21	6	5	16	5	97
Luambo	2	1	3	4	6	7	5	10	11	8	4	0	13	74
Lubondaie	28	27	34	26	25	20	4	1	6	2	0	1	1	175
Lubunga	0	0	0	0	1	7	4	9	75	21	3	34	34	188
Luiza	5	10	1	1	8	18	3	3	6	1	3	1	6	66
Lukonga	16	27	5	3	6	8	3	0	0	0	0	0	3	71
Mikalayi	17	39	41	32	9	17	8	7	4	0	4	4	1	183
Musuika	45	32	56	7	27	41	13	32	26	10	5	2	4	300
Mutoto	0	0	0	0	4	5	1	6	3	1	5	1	0	26
Mwetshi	0	6	0	0	4	10	4	7	10	10	0	1	2	54
Ndekesha	8	4	23	6	18	37	5	1	2	3	3	23	4	137
Ndesha	0	0	0	6	17	12	2	1	0	7	1	0	1	47
Tshibala	35	42	49	7	10	9	9	0	0	0	0	0	0	161
Tshikaji	9	50	26	23	60	66	6	16	44	35	18	14	16	383
Tshikula	2	4	37	4	24	15	33	20	54	50	12	12	28	295
Yangala	3	5	7	7	14	16	1	3	2	0	0	0	1	59
Kasai Occidental	748	712	682	432	1115	985	333	304	599	412	171	311	301	7105
Bibanga	120	83	44	9	13	15	9	12	15	30	30	146	83	609
Bimpemba	11	31	13	3	17	21	17	15	24	10	22	14	0	198
Bonzola	112	109	154	43	286	361	237	124	86	22	20	80	56	1690
Dibindi	38	76	49	0	19	47	16	39	0	1	3	20	14	322
Diulu	0	0	0	0	2	41	17	47	9	12	16	11	11	166
Kabeya Kamuanga	8	4	6	1	3	6	12	15	12	5	9	2	6	89
Kansele	88	48	115	24	20	32	47	30	48	34	22	57	40	605
Kasansa	13	20	12	3	38	45	25	25	12	20	2	3	19	237
Lubilanji	0	0	0	0	2	0	4	9	11	5	3	12	9	55
Lukelenge	0	0	0	3	33	14	18	27	8	44	35	12	9	203
Miabi	27	4	8	1	22	15	20	6	5	23	30	20	6	187
Mpokolo	0	0	0	0	11	9	4	4	8	17	7	6	0	66
Mukumbi	0	0	0	4	30	11	2	1	7	87	35	5	0	182
Muya	0	0	0	3	15	38	13	14	10	3	2	10	1	109
Nzaba	0	0	0	1	32	15	17	34	38	60	45	5	6	253
Tshilenge	13	17	10	5	2	6	5	23	10	16	23	46	38	214
Tshilundu	16	4	4	1	6	6	6	8	11	53	48	119	51	333
Tshitenge	0	0	0	5	39	60	42	48	43	29	45	41	40	392
Tshitshimbi	0	0	0	2	15	15	13	15	5	4	6	6	5	86
Kabinda	6	15	27	9	20	52	12	8	32	24	29	48	62	344
Kalambayi Kabanga	0	0	0	3	0	4	5	10	10	21	14	9	24	100
Kalenda	0	0	8	1	1	12	4	0	6	1	2	3	2	40
Kalonda Est	0	11	11	1	5	7	0	0	2	8	3	2	8	58
Kama0	0	0	0	0	5	15	4	4	4	2	0	0	1	35
Kamiji	0	0	0	3	0	7	2	1	12	13	10	15	17	80
Kandakanda	0	0	0	0	8	9	14	9	9	9	7	7	5	77
Lubao	0	0	0	0	10	73	43	13	13	12	21	38	74	297
Ludimbi Lukula	0	0	0	0	0	0	17	0	0	0	0	0	0	17
Luputa	26	12	31	4	23	21	16	32	48	83	42	58	56	452
Makota	0	0	0	6	24	43	34	9	31	21	21	33	61	283
Mulumba	0	0	0	1	4	5	11	3	1	126	59	87	29	326
Mwene Ditu	89	19	32	1	34	40	20	21	14	16	75	27	21	409
Ngandajika	19	20	16	9	21	21	15	45	43	103	22	6	0	340
Tshofa	0	0	4	0	24	7	1	10	6	12	2	1	9	76
Winkong	0	0	1	0	3	5	5	6	1	7	5	2	4	39
Be0 Dibele	0	0	0	0	3	5	0	0	5	1	1	9	2	26
Dikungu Tshumbe	0	0	2	0	17	4	0	3	10	3	0	5	15	59
Djalo Djeka	0	0	0	0	2	12	0	7	11	5	3	1	3	44
Katako Kombe	0	0	22	0	49	11	9	25	27	29	33	84	60	349
Kole	0	0	0	0	13	12	2	16	9	4	7	6	2	71
Lodja	0	0	31	0	14	22	5	7	23	5	4	20	23	154
Lomela	0	0	9	0	3	2	2	0	1	1	2	6	0	26
Lusambo	0	0	0	0	4	10	0	1	1	12	14	2	8	52
Minga	0	0	4	0	1	1	0	1	0	1	0	0	0	8
Omondjadi	0	0	0	0	2	0	2	2	0	2	0	1	1	10
Pania Mutombo	0	0	0	0	0	4	14	3	2	2	2	0	0	27
Tshudi Loto	0	0	0	0	1	1	1	3	3	5	0	0	1	15
Vanga Kete	0	0	0	0	4	3	0	2	1	0	2	0	0	12
Wembo Nyama	0	0	4	0	5	2	0	7	0	0	0	0	0	18
Kasai Oriental	586	473	617	146	905	1167	762	744	687	1003	783	1085	882	9840
Kafubu	0	0	0	0	3	21	1	0	0	1	2	0	0	28
Kamalondo	26	9	0	0	17	3	0	1	4	1	0	12	7	80
Kambove	5	6	0	5	21	8	3	8	45	20	1	3	12	137
Kapemba	24	22	2	28	21	4	3	5	5	1	0	17	1	133
Kapolowe	44	23	34	33	36	78	47	23	10	15	8	54	94	499
Kasenga	36	29	27	8	12	20	19	84	40	16	2	2	3	298
Katuba	31	56	51	89	65	23	7	5	1	7	10	4	1	350
Kenya	162	49	0	6	7	3	0	1	2	0	0	2	7	239
Kikula	113	32	0	73	76	111	16	29	57	100	8	48	109	772
Kilela Balanda	0	0	0	0	12	4	0	0	1	1	0	6	6	30
Kilwa	28	10	0	43	8	4	25	92	60	85	57	37	24	473
Kipushi	0	0	0	8	8	9	12	41	10	15	0	56	11	170
Kisanga	0	0	0	0	3	1	0	1	8	25	0	0	7	45
Kowe	0	0	0	0	0	3	1	3	2	0	1	1	0	11
Likasi	0	0	0	0	37	27	1	5	24	29	6	10	24	163
Lubumbashi	29	20	0	30	12	3	244	87	1	9	12	46	31	524
Lukafu	0	0	0	0	13	4	12	14	5	28	3	17	38	134
Mitwaba	0	0	0	0	10	2	0	1	2	0	0	7	5	27
Mubunda	0	0	0	0	6	2	0	0	0	3	4	3	1	19
Mufunga Sampwe	4	0	0	5	11	2	0	5	33	31	2	81	68	242
Panda	0	0	0	0	14	18	2	14	40	67	17	44	64	280
Pweto	2	0	8	3	0	23	6	9	15	32	5	18	5	126
Ruashi	3	17	0	87	11	0	0	2	0	0	8	13	0	141
Sakania	21	13	0	5	6	7	0	1	9	8	6	39	14	129
Tshamilemba	0	0	0	0	33	10	0	3	3	0	0	0	0	49
Vangu	0	0	0	0	10	10	0	0	4	1	0	0	0	25
Baka	0	0	0	0	1	0	0	0	5	5	3	0	5	19
Bukama	13	0	1	2	104	89	11	43	81	138	75	107	47	711
Butumba	0	0	0	0	8	0	1	5	2	3	15	2	7	43
Kabondo Dianda	17	7	11	6	49	57	40	99	83	42	19	10	17	457
Kabongo	55	25	15	26	18	11	5	8	32	44	29	41	37	346
Kamina	31	48	9	24	61	35	10	49	59	65	33	94	96	614
Kaniama	19	8	2	11	7	15	9	28	86	86	47	43	32	393
Kayamba	0	0	0	0	7	3	1	1	1	0	0	5	3	21
Kinda	0	0	0	0	5	3	2	5	2	15	2	6	6	46
Kinkondja	21	8	0	20	15	36	18	49	13	50	27	37	30	324
Kitenge	4	3	0	12	35	14	4	11	6	4	2	3	16	114
Lwamba	0	0	0	0	33	2	5	7	4	8	7	5	25	96
Malemba Nkulu	5	7	0	19	56	39	17	31	14	10	21	46	32	297
Mukanga	0	0	0	0	6	0	2	9	5	18	21	45	98	204
Mulongo	3	4	2	5	16	23	37	71	22	83	168	394	669	1497
Songa	2	2	1	3	0	0	0	3	1	9	7	2	8	38
Bunkeya	0	0	0	0	10	28	11	2	9	16	27	19	35	157
Dilala	23	74	34	7	21	28	27	43	40	39	26	39	68	469
Dilolo	6	0	5	0	4	22	4	6	4	16	4	14	8	93
Fungurume	0	0	0	0	27	32	34	49	64	41	26	78	56	407
Kafakumba	0	0	0	0	7	3	4	2	15	1	1	0	1	34
Kalemba	0	0	0	0	1	6	5	47	2	3	3	3	9	79
Kanzenze	0	0	0	0	7	1	0	1	2	4	2	3	5	25
Kapanga	15	8	7	3	2	3	4	4	5	16	6	10	5	88
Kasaji	23	2	4	5	0	1	2	0	7	7	0	16	41	108
Lualaba	0	0	0	0	17	4	0	0	0	0	2	3	2	28
Lubudi	0	0	0	10	7	12	11	15	44	40	21	2	5	167
Manika	23	7	13	1	30	48	15	43	51	10	0	3	3	247
Mutshatsha	0	1	2	1	7	3	2	0	7	0	1	0	1	25
Sandoa	0	1	0	6	3	4	8	3	10	14	6	61	86	202
Ankoro	16	5	0	3	2	13	5	6	7	10	7	12	12	98
Kabalo	1	3	9	9	12	9	0	8	7	10	14	20	102	204
Kalemie	0	0	3	5	22	77	24	48	32	13	14	54	80	372
Kasimba	0	0	0	0	0	1	0	4	2	1	1	2	1	12
Kiambi	0	0	0	0	39	18	0	0	2	5	9	13	3	89
Kongolo	0	0	36	51	43	20	7	2	10	26	11	25	5	236
Manono	0	0	3	16	10	16	11	9	17	5	9	52	76	224
Mbulula	0	0	0	0	5	0	0	4	11	17	17	14	22	90
Moba	0	0	2	0	0	5	8	9	11	2	1	12	12	62
Nyemba	0	0	0	0	2	9	10	5	2	3	1	1	3	36
Nyunzu	0	0	11	1	2	12	14	8	11	40	8	33	15	155
Katanga	805	499	292	669	1153	1102	767	1171	1169	1414	845	1849	2316	14051
Bandalungwa	0	20	70	15	19	40	6	13	6	4	4	1	2	200
Barumbu	0	6	21	7	15	5	6	2	2	0	0	0	3	67
Binza_Meteo	0	0	14	3	0	8	32	31	18	20	1	4	9	140
Binza_Ozone	53	0	0	0	30	0	0	0	0	0	0	3	2	88
Biyela	218	196	534	137	208	107	80	31	24	8	0	4	3	1550
Bumbu	8	11	32	44	72	44	14	22	39	1	2	0	1	290
Gombe	0	170	66	48	290	128	66	56	7	47	16	1	184	1079
Kalamu I	0	5	8	1	11	2	0	2	3	0	0	0	0	32
Kalamu II	0	6	2	0	1	5	3	1	0	4	0	0	0	22
Kasa_Vubu	0	0	11	0	0	1	0	2	0	1	3	4	8	30
Kikimi	30	44	54	6	9	18	27	22	28	20	4	21	17	300
Kimbanseke	73	46	188	25	75	81	94	130	18	24	3	19	0	776
Kingabwa	33	25	30	21	29	7	31	64	6	15	4	1	0	266
Kingasani	162	162	421	143	151	139	114	135	150	122	42	309	216	2266
Kinshasa	0	4	7	0	0	0	2	0	6	0	2	0	1	22
Kintambo	0	11	46	9	11	10	11	24	20	22	15	5	9	193
Kisenso	2	14	40	11	51	94	256	130	107	49	65	191	41	1051
Kokolo	33	27	13	1	37	54	44	14	15	22	15	6	4	285
Lemba	0	61	219	31	28	12	17	5	23	21	7	3	6	433
Limete	0	32	191	28	88	73	175	97	138	209	94	265	164	1554
Lingwala	0	39	139	91	61	21	57	127	84	105	35	26	81	866
Makala	2	12	9	13	19	14	30	39	9	0	0	0	0	147
Maluku I	0	0	0	0	35	5	1	3	1	4	1	0	0	50
Maluku II	0	0	0	0	3	4	0	0	0	0	0	0	0	7
Masina I	0	0	0	0	33	22	9	22	14	5	5	8	13	131
Masina II	0	0	0	0	1	6	8	5	13	23	2	4	1	63
Matete	0	63	76	22	16	26	13	9	20	3	17	6	26	297
Mont Ngafula I	0	0	0	0	27	0	0	0	0	0	0	0	2	29
Mont Ngafula II	0	0	0	0	0	9	28	8	8	13	9	24	16	115
Ndjili	43	185	186	83	72	32	38	12	3	1	0	3	14	672
Ngaba	25	19	26	16	7	12	20	41	2	3	2	1	4	178
Ngiri_Ngiri	0	16	56	35	0	51	30	34	33	16	8	3	0	282
Nsele	0	6	16	9	6	4	7	0	2	4	3	2	1	60
Police	0	0	10	2	4	5	2	0	0	0	0	0	0	23
Selembao	0	27	58	21	32	24	14	19	41	2	8	4	5	255
Kinshasa	682	1207	2543	822	1441	1063	1235	1100	840	768	367	918	833	13819
Alunguli	0	0	0	0	0	5	22	12	13	28	0	83	24	187
Ferekeni	0	0	0	0	0	2	5	1	4	7	6	1	3	29
Kabambare	0	0	0	0	0	0	8	13	12	7	3	42	16	101
Kailo	0	1	0	0	0	12	34	50	17	30	16	78	44	282
Kalima	0	29	21	28	38	17	51	99	49	41	8	39	70	490
Kampene	0	18	9	0	94	60	21	6	1	4	6	17	20	256
Kasongo	0	121	46	14	138	56	57	41	26	33	18	18	69	637
Kibombo	0	19	12	14	60	16	6	4	5	10	1	4	18	169
Kindu	0	147	151	34	87	78	79	34	78	52	14	205	31	990
Kunda	0	0	0	0	0	57	6	10	8	16	4	5	5	111
Lubutu	0	18	14	15	78	63	38	9	15	32	2	43	14	341
Lusangi	0	68	35	12	37	26	31	30	14	30	10	15	15	323
Obokote	0	0	0	0	0	1	5	12	1	8	1	4	16	48
Pangi	0	0	0	0	0	11	3	7	4	1	1	4	4	35
Punia	0	28	12	1	41	20	12	23	22	53	10	41	58	321
Salamabila	0	0	0	0	0	29	7	2	2	2	2	16	19	79
Samba	0	0	0	0	0	5	5	12	12	14	0	4	14	66
Tumba	0	0	0	0	0	6	0	2	0	3	3	3	15	32
Maniema	0	449	300	118	573	464	390	367	283	371	105	622	455	4497
Alimbongo	0	0	0	0	0	0	0	0	0	0	0	0	0	0
Bambo	0	0	0	0	0	0	0	0	0	0	0	0	0	0
Beni	4	2	1	2	32	23	14	38	17	16	3	3	3	158
Biena	0	0	0	0	0	0	5	4	7	2	8	0	0	26
Binza	0	0	0	0	0	5	0	5	1	8	0	0	0	19
Birambizo	0	0	17	2	3	0	10	0	0	6	4	3	0	45
Butembo	16	14	0	10	11	30	19	14	1	38	14	23	18	208
Goma	6	62	41	8	15	42	24	5	1	2	1	5	6	218
Itebero	0	0	0	0	0	0	0	0	0	0	0	0	0	0
Kalunguta	0	0	0	0	0	0	0	0	0	0	0	0	0	0
Kamango	0	0	0	0	0	0	0	0	0	0	0	0	0	0
Karisimbi	0	0	0	0	0	0	0	0	16	22	3	4	12	57
Katwa	23	59	0	0	22	22	11	22	26	26	5	12	3	231
Kayna	0	2	0	0	0	0	0	1	1	1	0	1	3	9
Kibirizi	0	0	0	0	0	0	0	0	0	0	0	0	0	0
Kibua	0	0	0	0	0	0	0	0	0	0	0	0	0	0
Kirotse	13	4	20	1	23	21	18	14	6	24	3	0	2	149
Kitoyi	0	0	0	0	0	0	0	0	0	0	0	0	0	0
Kyondo	6	15	0	0	46	38	21	38	36	24	9	11	5	249
Lubero	4	14	0	0	18	15	41	39	22	21	22	15	4	215
Mabalako	0	0	0	0	0	0	0	0	0	0	0	0	0	0
Manguredjipa	0	0	0	0	0	4	3	9	9	8	2	9	4	48
Masereka	0	0	0	0	0	0	0	0	3	7	1	0	0	11
Masisi	0	0	0	0	0	0	2	0	0	12	10	32	11	67
Musienene	2	7	0	0	8	9	10	15	8	13	8	32	19	131
Mutwanga	5	39	0	0	22	3	1	7	9	11	2	3	0	102
Mweso	0	5	4	3	0	0	0	9	14	9	18	31	34	127
Nyiragongo	0	0	0	0	0	0	0	0	0	0	0	0	0	0
Oicha	38	87	0	1	46	39	24	115	82	45	13	25	28	543
Pinga	1	1	2	0	17	5	1	4	7	10	0	0	4	52
Rutshuru	13	12	24	1	90	59	89	85	86	64	62	27	36	648
Rwanguba	0	28	93	0	21	27	12	11	14	14	7	2	3	232
Vohovi	0	0	0	0	0	0	2	2	3	0	1	0	0	8
Walikale	3	3	8	0	35	22	19	23	13	1	1	1	0	129
Nord Kivu	134	354	210	28	409	364	326	460	382	384	197	239	195	3682
Aketi	0	6	7	152	11	25	14	12	13	21	9	103	47	420
Ango	0	5	5	4	0	8	111	52	37	8	2	1	0	233
Bili	0	5	4	0	0	13	11	5	14	3	1	1	60	117
Bondo	0	29	43	44	30	11	21	25	18	5	22	45	52	345
Buta	0	2	6	2	14	96	57	26	68	32	31	50	216	600
Ganga/Dingila	0	0	0	0	0	15	16	0	3	7	3	6	11	61
Likati	0	0	0	0	0	16	10	9	4	3	2	13	12	69
Monga	0	0	0	0	0	38	12	8	17	5	10	6	33	129
Poko	0	0	5	3	4	4	6	2	5	0	3	2	17	51
Titule	0	0	0	0	0	7	8	7	16	5	6	11	6	66
Viandana	0	0	0	0	0	3	5	0	6	2	3	3	3	25
Aba	0	0	0	0	0	10	8	76	21	80	2	12	12	221
Boma-mangbetu	0	0	0	0	0	10	8	0	14	11	3	33	78	157
Doruma	0	0	0	8	17	38	13	23	11	7	3	5	6	131
Dungu	0	0	6	16	20	19	34	32	22	7	8	1	10	175
Faradje	0	87	0	1	40	11	5	26	41	3	4	17	10	245
Gombari	0	0	0	0	1	4	3	0	23	19	1	4	20	75
Isiro	2	7	35	90	208	224	32	41	44	56	32	55	42	868
Makoro	0	0	0	0	0	0	15	31	26	30	26	49	60	237
Niangara	0	0	0	6	15	19	20	11	8	7	1	2	3	92
Pawa	6	8	17	14	29	24	32	46	106	129	56	124	186	777
Rungu	0	0	0	0	0	8	6	7	6	2	0	3	0	32
Wamba	0	0	0	8	40	56	46	44	18	12	1	15	29	269
Watsa	25	33	50	261	164	506	268	328	265	138	65	65	61	2229
Adi	0	0	0	0	0	11	27	242	107	106	34	39	24	590
Adia	0	0	0	0	0	4	8	122	99	36	16	11	10	306
Angumu	0	0	0	0	0	0	3	54	34	136	51	42	111	431
Ariwara	0	0	0	0	0	5	11	316	201	85	25	63	39	745
Aru	0	0	0	0	22	15	61	207	524	242	114	266	175	1626
Aungba	0	0	0	0	0	13	8	82	50	81	22	49	43	348
Bambu	0	0	0	0	0	14	12	6	13	7	6	21	96	175
Biringi	0	0	3	0	9	1	18	45	23	80	15	25	31	250
Boga	0	0	0	0	1	0	4	6	2	1	1	0	1	16
Bunia	0	14	0	11	20	30	30	23	23	16	27	30	37	261
Damasi	0	0	0	0	0	0	36	22	23	10	4	3	0	98
Drodro	0	11	21	0	15	36	10	46	4	9	7	7	18	184
Fataki	0	0	1	0	0	0	7	0	2	4	0	9	37	60
Gethy	0	0	0	0	0	74	80	11	0	0	0	0	5	170
Jiba	0	0	0	0	0	0	0	2	0	1	2	0	1	6
Kambala	0	0	0	0	0	0	0	0	5	2	0	0	0	7
Kilo	0	0	0	0	0	51	14	1	5	7	0	1	4	83
Komanda	0	0	0	0	0	2	9	14	3	11	3	9	6	57
Laybo	0	0	0	0	1	3	4	111	123	25	7	38	21	333
Linga	0	0	0	0	0	0	0	0	0	0	0	5	2	7
Lita	0	0	0	0	0	1	10	1	30	3	4	5	3	57
Logo	0	0	1	0	5	15	12	20	20	37	24	42	22	198
Lolwa	0	0	0	0	0	0	0	0	0	0	0	2	2	4
Mahagi	0	0	0	0	0	3	7	19	7	32	13	23	14	118
Mambasa	0	0	0	0	0	177	38	0	13	9	3	41	21	302
Mandima	0	0	0	0	4	5	6	4	1	7	1	0	2	30
Mangala	0	0	0	0	0	0	1	1	0	3	4	2	3	14
Mongbwalu	11	29	64	0	0	35	19	25	24	33	15	15	27	297
Niania	0	0	0	0	0	5	28	0	1	3	9	65	46	157
Nizi	0	0	0	0	0	6	4	7	5	8	5	33	117	185
Nyakunde	0	0	0	0	0	0	0	0	0	47	13	13	6	79
Nyarambe	0	0	1	0	2	1	11	77	126	111	33	22	12	396
Rethy	0	0	0	0	6	0	33	19	10	8	0	3	10	89
Rimba	0	0	0	0	9	0	2	5	43	117	8	18	17	219
Rwampara	0	0	0	0	0	9	2	5	3	10	4	5	8	46
Tchomia	0	0	4	0	2	6	12	53	44	42	48	24	49	284
Bafwabogbo	0	0	0	0	0	84	0	0	30	2	3	22	8	149
Bafwasende	0	9	1	2	7	20	15	34	6	11	3	13	10	131
Banalia	0	3	5	3	6	5	1	2	5	2	0	3	7	42
Basali	0	0	0	0	0	0	0	0	0	0	0	1	3	4
Basoko	0	0	0	3	3	2	2	1	1	0	0	3	12	27
Bengamisa	0	0	0	0	0	0	2	1	4	3	1	1	0	12
Isangi	0	0	0	0	0	0	0	0	0	0	0	2	12	14
Kabondo	9	26	13	27	56	77	31	26	28	14	22	28	34	391
Lowa	0	0	0	0	0	13	11	9	5	1	0	3	1	43
Lubunga	3	10	7	9	22	0	6	15	5	16	9	28	17	147
Makiso Kisangani	0	0	0	0	0	48	73	2	46	13	1	0	13	196
Mangobo	0	0	0	0	0	24	26	49	11	68	11	14	4	207
Opala	0	1	0	4	6	2	2	1	8	2	3	6	3	38
Opienge	0	0	0	0	0	5	2	10	0	3	0	0	4	24
Tshopo	0	0	0	0	0	29	24	15	14	95	16	2	5	200
Ubundu	0	0	0	7	5	3	2	1	2	1	0	3	3	27
Wanie Rukula	0	0	0	0	0	7	8	0	9	7	6	2	2	41
Yabahondo	0	0	4	1	1	0	1	0	0	0	1	0	4	12
Yahisule	0	0	0	0	0	1	3	1	32	2	0	3	6	48
Yahuma	0	0	0	0	3	5	0	0	2	7	4	6	5	32
Yakusu	0	4	1	0	5	5	11	8	4	8	3	8	11	68
Yaleko	0	0	0	0	0	2	0	4	0	2	3	8	8	27
Yalimbongo	0	0	0	0	0	0	0	0	0	0	0	0	0	0
Province Orientale	56	289	304	676	803	2019	1508	2536	2586	2178	898	1713	2166	17732
Bagira kasha	0	0	0	0	0	1	5	2	0	0	0	8	0	16
Bunyakiri	0	0	1	1	1	0	2	16	1	8	1	7	35	73
Fizi	0	0	0	2	8	4	22	28	42	47	19	94	71	337
Haut Plateau/Bijombo ?	0	0	0	0	0	0	0	0	0	0	0	0	0	0
Ibanda	0	0	0	0	0	11	29	35	33	87	33	0	2	230
Idjwi	10	10	50	33	17	9	3	1	0	1	0	0	0	134
Itombwe	0	0	0	0	0	0	0	0	0	0	0	0	0	0
Kabare	3	2	6	1	0	0	0	0	1	0	0	0	0	13
Kahele	0	0	0	0	0	6	2	0	2	1	0	0	0	11
Kakole	0	0	0	0	0	3	2	0	1	0	0	0	0	6
Kalonge	0	0	0	0	0	0	0	0	1	0	1	11	3	16
Kamituga	0	0	0	0	0	12	7	17	9	19	20	36	82	202
Kandutu	0	0	0	0	0	12	12	3	0	3	1	1	11	43
Kaniola	0	0	0	0	0	0	0	0	0	2	1	0	0	3
Kata0	4	327	217	33	20	24	25	14	9	14	13	8	7	715
Kaziba	0	0	0	7	1	0	1	1	0	0	0	0	1	11
Kimbi Lulenge	0	0	0	0	0	0	0	2	1	1	0	0	1	5
Kitutu	0	0	0	0	0	0	13	1	0	1	2	7	15	39
Lemera	0	0	0	9	1	0	0	1	4	4	1	5	14	39
Lulingu	0	0	0	0	0	1	12	0	3	0	1	0	17	34
Minembwe	0	0	0	0	0	4	0	3	3	1	2	11	2	26
Minova	0	0	0	0	0	0	3	3	5	14	2	19	22	68
Miti Murhesa	0	0	0	0	0	9	49	121	79	60	28	77	40	463
Mubumbano	0	0	0	0	0	0	0	0	0	0	0	0	0	0
Mulungu	0	0	0	0	0	0	1	0	0	0	0	0	0	1
Mwa0	0	0	0	0	0	0	1	0	0	1	0	4	1	7
Mwenga	0	0	0	8	16	4	4	3	1	1	2	1	0	40
Nundu	0	0	0	1	0	3	3	2	2	6	3	56	44	120
Nyangezi	6	11	23	88	32	2	2	1	4	1	0	0	0	170
Nyatende	0	0	0	0	0	5	8	4	5	26	10	20	8	86
Ruzizi	0	0	0	0	0	5	8	13	12	20	3	17	21	99
Shabunda	0	0	0	0	0	5	14	10	4	6	1	4	3	47
Uvira	25	19	49	17	29	6	12	40	83	29	2	0	1	312
Walungu	0	1	5	26	3	1	2	2	1	0	0	0	3	44
Sud Kivu	48	370	351	226	128	127	242	323	306	353	146	386	404	3410
Total général	3589	5303	6470	3786	8105	8110	6240	8633	8764	8965	4523	9673	10331	92492

## Sheet: Synthdécès2000_2012
Province et Zone de santé/année	Total 2000	Total 2001	Total 2002	Total 2003	Total 2004	Total 2005	Total 2006	Total 2007	Total 2008	Total 2009	Total 2010	Total 2011	Total 2012	Total
Boko	0	0	0	0	0	0	0	0	0	0	0	1	0	1
Feshi	0	0	1	0	3	0	0	0	2	0	1	0	1	8
Kahemba	1	1	0	0	3	0	0	1	0	1	1	1	3	12
Kajiji	0	0	0	0	0	0	2	0	0	0	0	0	0	2
Kasongo Lunda	12	0	0	0	9	1	12	5	5	14	0	10	4	72
Kenge	1	0	0	0	1	0	2	0	1	4	0	1	1	11
Kikenda	0	0	0	0	1	0	0	0	0	1	0	2	0	4
Kimbau	0	0	0	0	5	0	0	5	2	3	2	0	1	18
Kisandji	0	0	0	0	0	0	1	0	0	0	0	0	1	2
Mwela Lemba	0	2	0	0	0	0	0	0	0	0	0	1	0	3
Panzi	1	1	0	0	2	5	4	1	0	1	1	0	0	16
Popokabaka	1	4	0	0	2	0	0	1	2	1	0	0	0	11
Tembo	0	0	0	0	0	0	1	4	10	4	1	1	0	21
Wamba Lwadi	0	0	0	0	0	0	0	0	0	1	0	3	1	5
Bagata	4	3	2	0	3	0	0	1	4	2	0	1	0	20
Bandundu	7	9	2	0	15	3	3	14	5	3	3	3	3	70
Bulungu	0	4	1	4	13	1	5	18	4	1	0	1	3	55
Djuma	11	6	7	10	7	0	1	19	7	6	2	5	3	84
Gungu	2	0	0	2	2	0	0	0	0	0	0	0	1	7
Idiofa	2	1	0	3	2	0	2	0	0	1	0	0	1	12
Ipamu	2	5	4	14	1	0	1	0	1	1	0	0	1	30
Kikongo	2	2	2	0	4	0	0	0	1	5	0	0	0	16
Kikwit-Nord	2	3	0	2	12	4	5	9	3	7	0	0	0	47
Kikwit-sud	1	0	0	0	2	0	0	3	0	2	0	1	0	9
Kimputu	0	0	0	0	0	0	0	0	0	0	0	1	0	1
Kingandu	2	14	5	6	18	1	1	14	6	12	0	1	4	84
Koshibanda	0	0	0	0	0	0	0	0	0	0	0	0	0	0
Lusanga	0	0	0	0	8	0	2	0	1	2	3	0	1	17
Masi Manimba	0	0	0	0	7	3	3	5	2	7	3	2	3	35
Moaza	7	0	0	0	7	1	1	0	0	0	0	0	0	16
Mokala	1	8	2	1	5	1	4	4	3	5	1	6	4	45
Mosango	6	1	3	1	8	1	2	2	4	4	3	6	9	50
Mukedi	0	0	0	1	6	3	1	1	1	1	0	0	2	16
Mungindu	0	0	0	0	0	0	0	3	2	1	1	1	0	8
Pay Kongila	0	0	0	0	4	2	5	23	12	5	3	3	1	58
Sia	0	0	0	1	3	0	0	0	3	3	1	3	0	14
Vanga	0	0	5	7	0	1	1	4	0	2	2	0	0	22
Yanga bosa	0	1	0	0	17	5	5	5	1	6	1	21	12	74
Bandjau	0	0	0	0	5	0	0	1	0	1	1	1	3	12
Bokoro	10	12	2	2	7	4	1	9	4	4	6	4	3	68
Bolobo	0	0	4	2	2	0	1	1	1	3	0	5	3	22
Bosobe	1	1	5	0	5	2	0	6	2	5	1	3	3	34
Inongo	1	19	19	1	1	0	2	1	2	3	0	1	0	50
Kiri	4	2	5	0	1	0	0	11	3	4	0	0	2	32
Kwamouth	5	4	1	0	4	1	4	5	3	5	0	3	4	39
Mimia	3	0	0	0	1	0	0	0	0	1	0	2	2	9
Mushie	3	3	3	1	8	0	4	0	1	5	1	0	1	30
Nioki	4	1	2	1	13	1	10	7	6	8	3	1	10	67
Oshwe	0	2	4	0	8	0	1	1	0	3	0	3	1	23
Penzwa	0	0	0	0	3	0	0	2	8	3	1	1	0	18
Tandembele	0	0	0	0	1	0	19	0	0	1	0	0	2	23
Yumbi	0	0	0	0	1	0	0	2	1	0	1	0	0	5
Bandundu														1408
Boko-Kivulu	0	0	2	0	0	0	0	0	0	0	0	0	0	2
Boma	6	16	15	0	0	0	0	0	0	0	0	0	0	37
Boma Bungu	0	0	0	0	0	0	0	0	0	0	0	0	0	0
Gombe Matadi	0	0	1	0	0	0	0	0	0	0	0	0	0	1
Inga	0	0	0	0	0	0	0	0	0	0	0	0	0	0
Kangu	0	3	0	0	0	0	0	0	0	0	0	0	0	3
Kibunzi	1	0	0	0	0	0	0	0	0	0	0	0	0	1
Kimpangu	0	0	4	0	0	0	0	0	0	0	0	0	0	4
Kimpese	7	16	11	0	0	0	0	0	0	0	0	0	0	34
Kimvula	0	4	2	0	0	0	0	0	0	0	0	0	0	6
Kinkonzi	2	3	2	0	0	0	0	0	0	0	0	0	0	7
Kisantu	1	32	1	0	0	0	0	0	0	0	0	0	0	34
Kito0	0	0	2	0	0	0	0	0	0	0	0	0	0	2
Kizu	0	1	0	0	0	0	0	0	0	0	0	0	0	1
Kuimba	1	1	0	0	0	0	0	0	0	0	0	0	0	2
Kwilu Ngongo	0	6	10	0	0	0	0	0	0	0	0	0	0	16
Lukula	1	3	5	0	0	0	0	0	0	0	0	0	0	9
Luozi	0	0	2	0	0	0	0	0	0	0	0	0	0	2
Mangembo	0	2	1	0	0	0	0	0	0	0	0	0	0	3
Massa	0	0	0	1	0	1	0	0	1	0	0	0	0	3
Matadi	4	2	13	0	0	0	0	0	0	0	0	0	0	19
Mbanza Ngungu	0	0	1	0	0	0	0	0	0	0	0	0	0	1
Moanda	0	1	0	0	0	0	0	0	0	0	0	0	0	1
Ngidinga	2	6	3	0	0	0	0	0	0	0	0	0	0	11
Nselo	0	2	1	0	0	0	0	0	0	0	0	0	0	3
Nzanza	0	0	0	0	0	0	0	0	0	0	0	0	0	0
Seke Banza	0	6	0	0	0	0	0	0	0	0	0	0	0	6
Sona Bata	3	2	1	0	0	0	0	0	0	0	0	0	0	6
Sona Pangu	1	1	0	0	0	0	0	0	0	0	0	0	0	2
Tshela	0	0	0	0	0	0	0	0	0	0	0	0	0	0
Vaku	0	1	0	0	0	0	0	0	0	0	0	0	0	1
Bas- Congo														217
Basankusu	0	1	22	0	0	0	0	0	5	0	0	3	3	34
Bikoro	1	0	2	3	1	4	0	0	0	0	1	9	5	26
Bolenge	1	3	2	1	3	2	0	1	2	1	2	0	0	18
Bolomba	1	0	0	0	3	3	0	2	2	7	2	7	9	36
Bomongo	1	0	2	1	1	1	0	0	0	0	0	0	0	6
Djombo	0	0	0	0	0	4	0	2	0	0	0	0	2	8
Iboko	0	0	0	0	0	0	0	1	0	0	0	0	0	1
Ingende	0	0	2	0	0	0	0	1	2	1	0	1	3	10
Irebu	0	0	0	0	0	0	0	0	0	2	0	0	0	2
lilanga Bobangi	0	0	0	0	0	0	0	0	0	0	0	1	0	1
Lotumbe	0	0	0	0	0	0	0	0	2	0	0	0	0	2
Lukolela	0	5	2	17	5	4	0	2	2	2	2	6	1	48
Mampoko	0	0	0	0	0	5	0	4	0	0	0	0	0	9
Mankanza	0	0	0	0	0	1	0	1	3	0	0	2	1	8
Mbandaka	2	22	13	13	12	1	0	3	0	1	0	1	0	68
Monika	0	0	0	0	0	1	0	2	1	0	1	0	3	8
Ntondo	0	0	0	0	0	0	0	1	0	0	0	0	0	1
Wangata	0	0	0	0	0	6	0	4	10	7	5	7	6	45
Binga	0	0	1	0	0	0	0	0	13	0	4	2	5	25
Bongandanga	0	0	0	0	0	0	0	0	3	0	2	1	0	6
Bosomanzi	0	0	0	0	0	0	0	0	0	1	1	0	0	2
Bosomondanda	0	0	0	0	0	0	0	0	0	0	0	0	0	0
Bosondjo	0	0	0	0	0	0	0	0	9	1	5	3	0	18
Bumba	0	0	0	0	0	0	0	0	1	1	0	0	0	2
Lisala	0	0	0	0	0	0	0	0	2	2	5	6	11	26
Lolo	0	0	0	0	0	0	0	0	2	0	2	0	3	7
Pimu	0	0	0	0	0	0	0	0	4	1	0	1	1	7
Yamaluka	0	0	0	0	0	0	0	0	0	2	2	0	1	5
Yambuku	0	0	0	0	0	0	0	0	2	0	2	0	1	5
Yamongili	0	0	0	0	0	0	0	0	0	0	0	0	0	0
Abuzi	0	0	0	0	0	0	0	0	14	3	1	1	8	27
Bili	0	0	0	0	0	0	0	0	1	7	1	14	0	23
Bosobolo	0	0	0	0	0	0	0	0	0	2	2	6	13	23
Businga	0	0	0	0	0	0	0	1	2	5	0	7	4	19
Gbadolite	0	0	0	0	0	0	0	0	0	7	5	0	11	23
Karawa	0	0	0	0	0	0	0	0	4	4	0	0	10	18
Loko	0	0	0	0	0	0	0	0	5	2	0	2	2	11
Mobayi Mbongo	0	0	0	0	0	0	0	0	3	2	1	2	1	9
Wapinda	0	0	0	0	0	0	0	0	6	2	0	1	2	11
Wasolo	0	0	0	0	0	0	0	0	16	6	3	3	3	31
Yakoma	0	0	0	0	0	0	0	0	7	14	2	0	0	23
Bangabola	1	0	0	0	1	1	0	4	1	3	0	1	1	13
Bokonzi	0	0	0	0	0	0	0	0	6	1	0	0	2	9
Bominenge	0	0	0	0	0	0	0	0	0	1	0	0	1	2
Bongosenubia	0	0	0	0	0	0	0	0	1	0	0	0	2	3
Boto	0	0	0	0	0	0	0	0	0	0	0	4	0	4
Budjala	0	0	0	0	0	0	0	0	0	2	1	1	7	11
Bulu	0	0	0	0	0	0	0	0	2	1	1	0	2	6
Bwamanda	0	0	5	0	0	0	0	0	0	5	1	26	48	85
Gemena	0	0	23	0	0	0	0	0	4	2	2	7	2	40
Kungu	0	0	0	0	0	0	0	0	0	0	0	4	0	4
Libenge	0	0	0	0	0	0	0	0	1	2	0	2	9	14
Mawuya	0	0	0	0	0	0	0	0	0	1	0	2	9	12
Mbaya	0	0	0	0	0	0	0	0	5	5	3	2	1	16
Ndage	0	0	0	0	0	0	0	0	1	1	0	6	4	12
Tandala	0	0	0	0	0	0	0	0	9	15	0	11	13	48
Zongo	0	0	4	0	0	0	0	0	1	2	7	7	3	24
Befale	0	0	1	14	5	12	0	17	1	0	0	4	3	57
Boende	0	0	0	9	8	8	0	2	1	1	3	1	8	41
Bokungu	0	0	1	1	0	2	0	0	1	2	1	3	7	18
Bosanga	0	0	0	0	0	0	0	1	0	1	0	0	0	2
Djolu	0	0	0	0	3	1	0	0	0	0	0	0	1	5
Ikela	0	0	0	3	4	3	0	0	1	0	0	0	0	11
Lingomo	0	0	0	0	0	0	0	0	0	0	0	0	4	4
Mompono	0	0	0	0	0	4	0	2	2	4	2	11	9	34
Mondombe	0	0	0	0	0	2	0	0	0	1	0	4	3	10
Monkoto	0	0	0	2	0	0	0	0	5	0	0	1	2	10
Wema	0	0	0	0	0	1	0	0	0	5	0	2	2	10
Yalifafo	0	0	0	0	0	0	0	0	0	0	1	0	0	1
Equateur														1158
Banga Lubaka	0	0	0	0	1	0	0	0	0	1	0	0	0	2
Bulape	3	2	0	0	3	1	0	3	0	0	2	0	2	16
Dekese	0	1	0	0	3	0	0	0	2	0	0	0	1	7
Ilebo	7	7	14	9	5	9	1	5	0	0	1	1	3	62
Kakenge	0	0	0	1	3	1	4	0	7	4	1	1	1	23
Kalonda	10	15	14	4	13	8	2	1	0	0	0	0	0	67
Kamonya	8	2	2	2	9	6	1	4	1	0	0	1	3	39
Kamwesha	0	0	0	1	2	10	3	2	12	6	7	5	6	54
Kanzala	0	0	0	0	10	2	1	0	1	0	0	0	1	15
Kitangwa	2	0	2	1	0	0	0	0	1	0	0	0	0	6
Luebo	9	3	5	1	3	7	1	1	2	8	1	3	2	46
Mikope	0	4	1	1	1	0	0	2	0	0	0	0	0	9
Mushenge	5	0	4	1	5	6	1	0	2	1	1	4	2	32
Mutenna	0	0	0	3	9	12	2	0	0	0	2	0	0	28
Mweka	0	0	0	3	5	0	3	0	7	4	0	6	4	32
Ndjoko Punda	0	0	0	0	4	0	0	0	0	0	0	1	0	5
Nyanga	9	2	3	1	5	3	1	0	1	0	1	0	1	27
Tshikapa	5	4	9	0	2	4	2	1	0	0	0	0	0	27
Bena Leke	0	4	3	4	3	7	1	2	0	1	0	1	3	29
Bilonda	2	11	2	0	2	2	0	0	0	0	0	0	0	19
Bobozo	0	0	0	0	5	1	0	0	0	0	0	0	0	6
Bukonde	0	0	4	1	3	1	0	1	4	5	0	0	0	19
Demba	1	0	4	2	1	0	0	2	0	0	0	1	1	12
Dibaya	2	0	0	2	0	1	0	1	1	0	0	1	0	8
Kalomda	0	0	0	3	1	0	1	0	1	0	0	0	0	6
Kananga	10	4	6	2	21	10	5	1	6	1	1	1	1	69
Katende	0	0	0	0	2	2	0	0	1	0	1	2	3	11
Katoka	1	0	0	0	1	0	0	1	2	1	0	0	0	6
Luambo	1	0	0	0	3	3	1	1	2	0	2	0	2	15
Lubondaie	4	4	5	9	1	1	1	0	1	0	0	0	1	27
Lubunga	0	0	0	0	0	0	0	2	19	6	1	1	1	30
Luiza	3	3	1	0	1	3	0	0	1	1	1	0	0	14
Lukonga	7	2	0	0	1	2	0	0	0	0	0	0	0	12
Mikalayi	0	7	10	4	3	2	0	1	0	0	0	0	0	27
Musuika	13	3	6	2	3	2	1	2	3	2	0	1	1	39
Mutoto	0	0	0	0	1	0	0	1	0	0	0	0	0	2
Mwetshi	0	0	0	0	0	2	0	0	0	0	0	0	0	2
Ndekesha	1	1	4	1	2	0	1	0	0	0	0	0	0	10
Ndesha	0	0	0	0	3	2	1	0	0	1	0	0	1	8
Tshibala	4	6	7	1	0	1	3	0	0	0	0	0	0	22
Tshikaji	3	3	3	4	16	12	0	2	8	4	0	0	0	55
Tshikula	1	1	2	0	3	0	5	4	5	5	1	0	5	32
Yangala	0	1	2	3	3	0	0	1	0	0	0	0	0	10
Kasai Occidental														987
Bibanga	3	5	4	1	4	2	3	3	1	6	6	10	2	50
Bimpemba	2	4	1	1	2	2	0	0	0	0	3	2	0	17
Bonzola	35	50	37	8	34	30	40	13	10	6	0	8	6	277
Dibindi	7	13	11	0	5	9	1	0	0	1	0	4	0	51
Diulu	0	0	0	0	0	8	2	4	0	2	1	1	0	18
Kabeya Kamuanga	0	1	1	0	1	1	2	2	1	0	0	0	0	9
Kansele	8	9	10	6	4	4	7	6	3	7	4	5	6	79
Kasansa	3	4	3	1	2	6	3	6	0	4	0	0	2	34
Lubilanji	0	0	0	0	0	0	0	0	0	0	0	1	0	1
Lukelenge	0	0	0	0	5	1	2	4	0	5	7	2	0	26
Miabi	3	1	1	0	4	0	2	0	1	4	2	1	1	20
Mpokolo	0	0	0	0	1	1	0	1	1	4	2	1	0	11
Mukumbi	0	0	0	0	4	0	1	1	1	22	16	1	0	46
Muya	0	0	0	0	1	5	2	0	3	0	1	1	0	13
Nzaba	0	0	0	1	1	0	4	3	6	0	1	0	1	17
Tshilenge	2	5	1	0	0	1	0	4	1	3	4	1	0	22
Tshilundu	2	1	1	0	3	3	1	1	1	7	0	10	7	37
Tshitenge	0	0	0	2	2	4	7	11	7	2	1	6	5	47
Tshitshimbi	0	0	0	0	1	2	0	3	2	1	4	3	3	19
Kabinda	0	3	6	3	2	7	3	0	6	8	9	6	17	70
Kalambayi Kabanga	0	0	0	1	0	0	0	3	2	3	5	4	5	23
Kalenda	0	0	1	0	0	3	1	0	1	0	0	1	0	7
Kalonda Est	0	2	4	0	1	0	0	0	0	0	0	0	1	8
Kama0	0	0	0	0	1	3	1	0	0	0	0	0	0	5
Kamiji	0	0	0	2	0	3	1	0	0	2	1	0	0	9
Kandakanda	0	0	0	0	1	1	5	0	3	0	1	0	1	12
Lubao	0	0	0	0	1	5	3	3	0	0	4	3	2	21
Ludimbi Lukula	0	0	0	0	0	0	4	0	0	0	0	0	0	4
Luputa	3	2	3	1	5	2	1	6	0	8	2	5	2	40
Makota	0	0	0	0	0	4	12	0	2	3	2	0	3	26
Mulumba	0	0	0	0	1	1	5	2	0	48	14	17	5	93
Mwene Ditu	18	6	3	0	3	3	3	2	3	1	8	7	4	61
Ngandajika	4	9	6	1	9	5	5	9	4	3	2	1	0	58
Tshofa	0	0	0	0	0	1	1	0	0	0	0	0	1	3
Winkong	0	0	0	0	0	0	2	0	0	0	1	0	0	3
Be0 Dibele	0	0	0	0	2	1	0	0	0	0	1	1	0	5
Dikungu Tshumbe	0	0	0	0	3	2	0	1	3	0	0	1	2	12
Djalo Djeka	0	0	0	0	0	0	0	1	1	1	0	1	0	4
Katako Kombe	0	0	5	0	11	0	1	1	0	1	7	11	13	50
Kole	0	0	0	0	1	2	0	3	3	0	3	2	0	14
Lodja	0	0	13	0	4	4	2	1	3	0	0	1	3	31
Lomela	0	0	0	0	1	0	0	0	0	0	0	0	0	1
Lusambo	0	0	0	0	2	4	0	1	0	2	2	0	1	12
Minga	0	0	0	0	0	0	0	0	0	0	0	0	0	0
Omondjadi	0	0	0	0	1	0	0	1	0	0	0	1	1	4
Pania Mutombo	0	0	0	0	0	0	1	1	2	0	0	0	0	4
Tshudi Loto	0	0	0	0	0	1	0	1	0	0	0	0	0	2
Vanga Kete	0	0	0	0	0	1	0	0	0	0	0	0	0	1
Wembo Nyama	0	0	1	0	2	1	0	1	0	0	0	0	0	5
Kasai Oriental														1382
Kafubu	0	0	0	0	0	3	0	0	0	0	0	0	0	3
Kamalondo	1	0	0	0	0	1	0	0	0	0	0	0	1	3
Kambove	1	3	0	2	3	1	2	0	8	4	1	0	2	27
Kapemba	3	3	0	1	4	0	0	1	2	0	0	0	0	14
Kapolowe	8	3	11	7	8	12	14	3	4	1	0	2	6	79
Kasenga	4	6	6	0	0	0	0	2	0	1	0	0	0	19
Katuba	3	4	2	5	5	1	0	1	0	0	0	0	0	21
Kenya	4	3	0	3	0	0	0	0	0	0	0	0	0	10
Kikula	17	10	0	15	13	18	1	1	2	28	1	3	4	113
Kilela Balanda	0	0	0	0	2	1	0	0	0	0	0	1	2	6
Kilwa	3	3	0	7	0	1	1	8	4	14	6	0	1	48
Kipushi	0	0	0	2	4	1	1	3	1	0	0	1	1	14
Kisanga	0	0	0	0	0	0	0	0	0	0	0	0	0	0
Kowe	0	0	0	0	0	0	0	0	0	0	0	1	0	1
Likasi	0	0	0	0	2	4	0	0	2	2	0	0	0	10
Lubumbashi	4	4	0	3	3	0	46	9	0	2	0	12	4	87
Lukafu	0	0	0	0	6	2	1	1	1	7	1	1	3	23
Mitwaba	0	0	0	0	0	0	0	0	0	0	0	0	0	0
Mubunda	0	0	0	0	1	0	0	0	0	2	0	0	0	3
Mufunga Sampwe	1	0	0	1	3	0	0	0	2	1	1	1	7	17
Panda	0	0	0	0	3	5	0	3	8	5	0	1	1	26
Pweto	0	0	2	0	0	3	0	0	0	0	0	0	0	5
Ruashi	1	1	0	5	0	0	0	0	0	0	0	0	0	7
Sakania	5	2	0	1	1	0	0	0	1	0	0	2	2	14
Tshamilemba	0	0	0	0	1	0	0	0	1	0	0	0	0	2
Vangu	0	0	0	0	2	0	0	0	1	1	0	0	0	4
Baka	0	0	0	0	0	0	0	0	5	1	0	0	0	6
Bukama	4	0	0	0	5	2	1	0	9	21	4	9	2	57
Butumba	0	0	0	0	1	0	0	1	0	0	0	0	0	2
Kabondo Dianda	4	3	1	0	6	8	2	6	1	0	0	0	1	32
Kabongo	7	4	3	3	2	3	1	0	1	1	3	3	1	32
Kamina	8	8	3	6	7	0	3	7	6	9	8	8	10	83
Kaniama	8	2	2	5	2	4	1	0	8	11	7	8	3	61
Kayamba	0	0	0	0	2	0	1	0	0	0	0	2	2	7
Kinda	0	0	0	0	2	0	1	1	1	2	0	0	0	7
Kinkondja	5	1	0	5	5	2	2	8	2	3	2	3	2	40
Kitenge	1	1	0	5	1	0	0	1	2	0	1	1	2	15
Lwamba	0	0	0	0	5	0	1	1	0	1	0	0	3	11
Malemba Nkulu	2	1	0	4	2	6	1	3	1	0	1	1	1	23
Mukanga	0	0	0	0	3	0	0	0	0	0	0	0	0	3
Mulongo	1	0	1	2	1	1	0	4	1	0	8	17	6	42
Songa	1	2	1	1	0	0	0	1	1	1	0	0	1	9
Bunkeya	0	0	0	0	3	10	3	0	3	3	3	5	5	35
Dilala	2	24	12	2	2	6	1	2	6	4	2	2	2	67
Dilolo	1	0	1	0	0	2	0	2	1	5	2	0	1	15
Fungurume	0	0	0	0	1	3	2	4	7	2	2	4	3	28
Kafakumba	0	0	0	0	3	2	2	0	2	0	0	0	1	10
Kalemba	0	0	0	0	0	2	1	8	0	0	0	0	1	12
Kanzenze	0	0	0	0	1	0	0	0	0	0	1	1	1	4
Kapanga	7	2	1	0	0	1	1	1	1	3	1	1	0	19
Kasaji	9	1	1	4	0	1	0	0	0	0	0	0	3	19
Lualaba	0	0	0	0	7	0	0	0	0	0	0	0	1	8
Lubudi	0	0	0	0	1	3	3	1	3	3	3	0	1	18
Manika	8	0	3	1	8	9	2	6	14	1	0	0	0	52
Mutshatsha	0	0	1	0	1	0	1	0	1	0	0	0	0	4
Sandoa	0	1	0	4	1	1	1	0	0	1	1	2	1	13
Ankoro	1	2	0	0	0	1	0	2	1	1	0	3	0	11
Kabalo	0	0	2	0	1	0	0	2	1	2	5	4	19	36
Kalemie	0	0	0	0	4	4	2	0	0	1	1	4	2	18
Kasimba	0	0	0	0	0	0	0	0	0	1	0	0	0	1
Kiambi	0	0	0	0	3	3	0	0	0	0	1	0	0	7
Kongolo	0	0	2	11	2	3	0	1	0	3	2	0	1	25
Manono	0	0	2	4	3	3	3	3	0	0	0	8	2	28
Mbulula	0	0	0	0	1	0	0	0	0	1	2	2	3	9
Moba	0	0	0	0	0	3	0	0	0	0	0	0	1	4
Nyemba	0	0	0	0	0	0	2	1	0	0	0	0	0	3
Nyunzu	0	0	0	0	0	2	1	1	0	7	3	3	0	17
Katanga														1449
Bandalungwa	0	4	1	0	1	5	1	1	2	0	0	0	0	15
Barumbu	0	0	0	0	0	2	0	0	0	0	0	0	1	3
Binza_Meteo	0	0	2	1	0	3	2	1	0	0	0	0	0	9
Binza_Ozone	2	0	0	0	0	0	0	0	0	0	0	0	0	2
Biyela	14	14	33	10	2	3	4	4	1	1	0	0	0	86
Bumbu	2	0	6	5	11	4	2	1	1	0	0	0	0	32
Gombe	0	0	2	1	20	4	2	2	0	3	1	1	7	43
Kalamu I	0	0	0	0	1	0	0	0	0	0	0	0	0	1
Kalamu II	0	0	0	0	0	0	0	0	0	0	0	0	0	0
Kasa_Vubu	0	0	1	0	0	0	0	0	0	0	0	1	0	2
Kikimi	3	13	18	1	1	5	7	1	7	2	0	2	2	62
Kimbanseke	1	0	0	0	1	6	7	13	6	2	1	1	0	38
Kingabwa	1	3	1	2	12	1	2	5	0	0	0	0	0	27
Kingasani	16	55	131	34	52	45	23	31	27	25	5	38	28	510
Kinshasa	0	0	0	0	0	0	0	0	0	0	1	0	0	1
Kintambo	0	3	12	4	1	0	3	4	2	6	0	2	0	37
Kisenso	0	1	5	0	6	13	24	14	17	7	8	17	4	116
Kokolo	2	9	2	0	10	10	17	1	2	4	0	0	0	57
Lemba	0	12	31	3	6	1	1	0	2	1	1	0	0	58
Limete	0	8	43	3	15	13	36	21	30	28	8	14	15	234
Lingwala	0	6	16	6	1	0	9	11	15	15	3	4	10	96
Makala	0	3	0	1	1	0	7	3	1	0	0	0	0	16
Maluku I	0	0	0	0	7	0	0	1	0	0	1	0	0	9
Maluku II	0	0	0	0	0	0	0	0	0	0	0	0	0	0
Masina I	0	0	0	0	6	1	2	0	1	1	0	1	1	13
Masina II	0	0	0	0	1	0	0	0	0	0	0	0	1	2
Matete	0	11	6	1	2	4	1	0	1	1	0	0	0	27
Mont Ngafula I	0	0	0	0	4	0	0	0	0	0	0	0	0	4
Mont Ngafula II	0	0	0	0	0	0	1	0	0	1	0	2	1	5
Ndjili	2	13	19	9	6	0	0	1	0	1	0	0	0	51
Ngaba	6	2	2	3	0	2	1	5	1	0	0	0	0	22
Ngiri_Ngiri	0	3	2	3	0	1	1	0	2	0	2	0	0	14
Nsele	0	2	5	1	2	0	0	0	0	0	0	0	0	10
Police	0	0	5	0	0	0	0	0	0	0	0	0	0	5
Selembao	0	2	12	4	10	3	4	0	3	0	1	1	0	40
Kinshasa														1647
Alunguli	0	0	0	0	0	0	2	1	1	1	0	4	4	13
Ferekeni	0	0	0	0	0	0	0	1	0	1	0	0	1	3
Kabambare	0	0	0	0	0	0	2	2	2	0	0	1	0	7
Kailo	0	0	0	0	0	7	8	12	1	7	3	6	9	53
Kalima	0	6	4	7	14	10	16	23	2	5	0	2	6	95
Kampene	0	2	2	0	33	12	3	4	0	0	1	1	2	60
Kasongo	0	17	6	5	40	9	8	7	3	0	0	4	26	125
Kibombo	0	9	0	2	9	4	1	1	0	3	0	0	2	31
Kindu	0	19	17	3	21	8	8	5	6	1	1	15	13	117
Kunda	0	0	0	0	0	3	0	1	1	1	0	2	1	9
Lubutu	0	7	3	5	8	5	6	2	1	0	0	10	1	48
Lusangi	0	14	5	2	13	2	2	3	1	4	0	2	1	49
Obokote	0	0	0	0	0	1	0	2	0	1	0	1	9	14
Pangi	0	0	0	0	0	4	1	1	2	0	0	1	1	10
Punia	0	12	4	0	7	7	0	3	4	4	0	4	5	50
Salamabila	0	0	0	0	0	8	1	0	0	1	0	2	0	12
Samba	0	0	0	0	0	1	0	2	2	1	0	0	0	6
Tumba	0	0	0	0	0	1	0	1	0	0	0	0	0	2
Maniema														704
Alimbongo	0	0	0	0	0	0	0	0	0	0	0	0	0	0
Bambo	0	0	0	0	0	0	0	0	0	0	0	0	0	0
Beni	2	1	1	1	7	2	3	4	2	0	0	0	1	24
Biena	0	0	0	0	0	0	1	0	0	0	0	0	0	1
Binza	0	0	0	0	0	0	0	0	0	2	0	0	0	2
Birambizo	0	0	1	0	0	0	0	0	0	0	0	1	0	2
Butembo	2	1	0	0	0	2	0	1	0	1	1	0	0	8
Goma	0	0	0	1	1	1	1	0	1	0	0	0	0	5
Itebero	0	0	0	0	0	0	0	0	0	0	0	0	0	0
Kalunguta	0	0	0	0	0	0	0	0	0	0	0	0	0	0
Kamango	0	0	0	0	0	0	0	0	0	0	0	0	0	0
Karisimbi	0	0	0	0	0	0	0	0	1	5	0	1	3	10
Katwa	4	4	0	0	5	6	2	5	5	5	0	0	1	37
Kayna	0	1	0	0	0	0	0	0	0	0	0	0	2	3
Kibirizi	0	0	0	0	0	0	0	0	0	0	0	0	0	0
Kibua	0	0	0	0	0	0	0	0	0	0	0	0	0	0
Kirotse	1	0	0	0	2	3	5	2	1	3	0	0	0	17
Kitoyi	0	0	0	0	0	0	0	0	0	0	0	0	0	0
Kyondo	0	2	0	0	9	4	3	11	6	0	0	1	1	37
Lubero	0	1	0	0	1	3	3	3	1	0	0	0	1	13
Mabalako	0	0	0	0	0	0	0	0	0	0	0	0	0	0
Manguredjipa	0	0	0	0	0	2	0	2	0	0	0	2	0	6
Masereka	0	0	0	0	0	0	0	0	0	1	0	0	0	1
Masisi	0	0	0	0	0	0	0	0	0	1	2	4	2	9
Musienene	1	2	0	0	2	1	6	0	2	4	1	0	2	21
Mutwanga	0	9	0	0	3	0	0	0	0	0	0	0	0	12
Mweso	0	0	0	1	0	0	0	2	2	0	2	2	10	19
Nyiragongo	0	0	0	0	0	0	0	0	0	0	0	0	0	0
Oicha	10	24	0	1	14	5	2	4	0	8	2	2	2	74
Pinga	0	0	0	0	0	1	1	0	0	1	0	0	0	3
Rutshuru	0	0	3	0	20	7	13	19	19	11	9	1	12	114
Rwanguba	0	2	17	0	1	4	1	1	2	2	1	1	0	32
Vohovi	0	0	0	0	0	0	0	0	2	0	0	0	0	2
Walikale	0	0	1	0	3	4	1	2	4	0	0	0	0	15
Nord Kivu														467
Aketi	0	4	0	8	2	1	3	0	2	0	1	2	2	25
Ango	0	1	4	0	0	1	10	7	2	0	1	0	0	26
Bili	0	0	0	0	0	1	2	0	1	0	0	0	0	4
Bondo	0	3	3	1	2	1	0	0	1	1	2	1	2	17
Buta	0	0	0	1	3	9	10	5	10	10	7	7	36	98
Ganga/Dingila	0	0	0	0	0	1	3	0	0	2	0	0	3	9
Likati	0	0	0	0	0	1	0	5	0	0	0	2	3	11
Monga	0	0	0	0	0	4	1	3	2	0	0	0	1	11
Poko	0	0	0	2	0	1	2	0	2	0	0	0	1	8
Titule	0	0	0	0	0	1	2	1	6	0	0	0	2	12
Viandana	0	0	0	0	0	0	0	0	2	0	0	0	1	3
Aba	0	0	0	0	0	3	1	3	0	10	1	1	0	19
Boma-mangbetu	0	0	0	0	0	4	1	0	0	0	0	3	13	21
Doruma	0	0	0	1	2	4	1	2	1	1	0	2	0	14
Dungu	0	0	5	4	5	10	15	4	5	0	2	1	4	55
Faradje	0	7	0	1	1	0	2	1	5	0	1	1	0	19
Gombari	0	0	0	0	0	2	1	0	4	5	0	1	4	17
Isiro	0	0	4	16	26	36	8	5	10	13	8	8	7	141
Makoro	0	0	0	0	0	0	0	4	3	2	4	4	5	22
Niangara	0	0	0	1	3	4	6	1	1	1	0	0	1	18
Pawa	1	6	5	2	3	3	5	8	33	19	7	24	41	157
Rungu	0	0	0	0	0	1	0	2	1	1	0	0	0	5
Wamba	0	0	0	2	2	21	7	10	4	3	0	4	3	56
Watsa	7	15	10	28	20	39	23	25	12	9	6	2	1	197
Adi	0	0	0	0	0	4	3	14	2	5	1	0	1	30
Adia	0	0	0	0	0	0	2	1	4	3	2	2	2	16
Angumu	0	0	0	0	0	0	1	4	1	4	0	3	6	19
Ariwara	0	0	0	0	0	0	0	14	2	4	1	3	1	25
Aru	0	0	0	0	5	3	9	10	21	12	4	1	4	69
Aungba	0	0	0	0	0	3	0	4	5	5	6	4	2	29
Bambu	0	0	0	0	0	4	6	0	2	1	0	5	6	24
Biringi	0	0	2	0	2	0	0	1	3	12	3	4	7	34
Boga	0	0	0	0	0	0	0	0	1	0	0	0	0	1
Bunia	0	1	0	4	2	3	2	1	0	0	4	2	1	20
Damasi	0	0	0	0	0	0	9	3	2	2	0	0	0	16
Drodro	0	1	1	0	3	1	3	1	0	0	0	0	2	12
Fataki	0	0	0	0	0	0	1	0	1	0	0	1	1	4
Gethy	0	0	0	0	0	0	0	2	0	0	0	0	2	4
Jiba	0	0	0	0	0	0	0	0	0	0	0	0	0	0
Kambala	0	0	0	0	0	0	0	0	0	0	0	0	0	0
Kilo	0	0	0	0	0	0	2	0	1	0	0	0	1	4
Komanda	0	0	0	0	0	1	1	2	0	3	1	0	0	8
Laybo	0	0	0	0	0	0	0	19	6	1	4	3	0	33
Linga	0	0	0	0	0	0	0	0	0	0	0	1	1	2
Lita	0	0	0	0	0	0	3	0	0	0	0	1	1	5
Logo	0	0	0	0	0	2	2	4	3	9	2	4	0	26
Lolwa	0	0	0	0	0	0	0	0	0	0	0	0	0	0
Mahagi	0	0	0	0	0	0	1	3	2	2	2	0	1	11
Mambasa	0	0	0	0	0	6	4	0	2	1	0	1	0	14
Mandima	0	0	0	0	0	2	0	1	0	1	1	0	0	5
Mangala	0	0	0	0	0	0	0	0	0	2	0	1	0	3
Mongbwalu	2	6	7	0	0	9	6	2	2	1	0	3	0	38
Niania	0	0	0	0	0	1	1	0	0	0	1	6	2	11
Nizi	0	0	0	0	0	0	2	2	0	0	2	6	6	18
Nyakunde	0	0	0	0	0	0	0	0	0	7	0	0	0	7
Nyarambe	0	0	0	0	1	0	0	6	12	2	2	0	0	23
Rethy	0	0	0	0	1	0	1	2	0	0	0	0	0	4
Rimba	0	0	0	0	0	0	0	0	3	7	0	3	1	14
Rwampara	0	0	0	0	0	0	0	1	0	0	0	1	2	4
Tchomia	0	0	2	0	0	1	0	1	5	3	5	6	2	25
Bafwabogbo	0	0	0	0	0	18	0	0	5	0	1	1	0	25
Bafwasende	0	2	1	1	1	4	3	4	2	1	1	1	1	22
Banalia	0	1	2	3	0	0	0	1	1	1	0	0	0	9
Basali	0	0	0	0	0	0	0	0	0	0	0	0	0	0
Basoko	0	0	0	2	0	0	0	0	0	0	0	2	1	5
Bengamisa	0	0	0	0	0	0	0	1	1	0	0	1	0	3
Isangi	0	0	0	0	0	0	0	0	0	0	0	2	0	2
Kabondo	3	4	2	5	17	7	2	2	4	3	5	3	6	63
Lowa	0	0	0	0	0	8	6	0	0	0	0	0	1	15
Lubunga	0	1	0	5	4	0	1	1	0	3	1	2	1	19
Makiso Kisangani	0	0	0	0	0	9	8	0	8	0	0	0	1	26
Mangobo	0	0	0	0	0	4	1	7	2	5	3	1	0	23
Opala	0	1	0	2	1	0	1	1	1	0	1	1	0	9
Opienge	0	0	0	0	0	1	0	3	0	0	0	0	1	5
Tshopo	0	0	0	0	0	2	1	1	1	8	1	0	0	14
Ubundu	0	0	0	4	3	0	0	1	2	0	0	0	1	11
Wanie Rukula	0	0	0	0	0	5	3	0	1	1	2	0	0	12
Yabahondo	0	0	0	1	0	0	0	0	0	0	0	0	0	1
Yahisule	0	0	0	0	0	0	1	1	8	0	0	0	0	10
Yahuma	0	0	0	0	2	0	0	0	2	0	0	2	0	6
Yakusu	0	1	0	0	0	1	4	1	2	2	2	0	0	13
Yaleko	0	0	0	0	0	0	0	2	0	2	0	3	1	8
Yalimbongo	0	0	0	0	0	0	0	0	0	0	0	0	0	0
Province Orientale														1824
Bagira kasha	0	0	0	0	0	0	0	0	0	0	0	2	0	2
Bunyakiri	0	0	0	0	0	0	1	3	0	2	0	0	0	6
Fizi	0	0	0	0	3	1	5	4	5	7	4	16	6	51
Haut Plateau/Bijombo ?	0	0	0	0	0	0	0	0	0	0	0	0	0	0
Ibanda	0	0	0	0	0	2	4	4	3	12	3	0	0	28
Idjwi	5	2	4	4	4	1	0	1	0	0	0	0	0	21
Itombwe	0	0	0	0	0	0	0	0	0	0	0	0	0	0
Kabare	0	0	0	0	0	0	0	0	0	0	0	0	0	0
Kahele	0	0	0	0	0	0	0	0	0	0	0	0	0	0
Kakole	0	0	0	0	0	1	0	0	1	0	0	0	0	2
Kalonge	0	0	0	0	0	0	2	0	1	0	0	0	0	3
Kamituga	0	0	0	0	0	0	0	0	0	0	0	0	2	2
Kandutu	0	0	0	0	0	2	1	3	3	1	5	4	11	30
Kaniola	0	0	0	0	0	0	0	0	0	0	0	0	0	0
Kata0	0	34	20	8	9	3	5	1	0	2	0	0	1	83
Kaziba	0	0	0	2	0	0	0	0	0	0	0	0	0	2
Kimbi Lulenge	0	0	0	0	0	0	0	0	1	0	0	0	0	1
Kitutu	0	0	0	0	0	0	0	0	0	0	0	1	0	1
Lemera	0	0	0	3	0	0	0	1	0	0	0	1	3	8
Lulingu	0	0	0	0	0	0	2	0	0	0	0	0	2	4
Minembwe	0	0	0	0	0	0	0	0	0	0	1	1	0	2
Minova	0	0	0	0	0	0	0	0	0	0	0	1	4	5
Miti Murhesa	0	0	0	0	0	0	2	1	0	1	0	1	0	5
Mubumbano	0	0	0	0	0	0	0	0	0	0	0	0	0	0
Mulungu	0	0	0	0	0	0	0	0	0	0	0	0	0	0
Mwa0	0	0	0	0	0	0	0	0	0	0	0	1	1	2
Mwenga	0	0	0	2	5	0	1	1	0	1	1	0	0	11
Nundu	0	0	0	0	0	1	0	0	0	0	0	3	3	7
Nyangezi	2	2	8	22	5	0	0	0	1	0	0	0	0	40
Nyatende	0	0	0	0	0	1	2	0	1	3	1	1	0	9
Ruzizi	0	0	0	0	0	0	3	2	0	1	1	2	1	10
Shabunda	0	0	0	0	0	1	1	0	3	1	0	0	0	6
Uvira	7	3	14	1	1	1	1	1	2	0	0	0	0	31
Walungu	0	0	2	11	1	1	0	0	0	0	0	0	0	15
Sud Kivu														387
Total général	553	939	1033	594	1241	1016	861	957	998	1044	495	880	1019	11630
				894.615

## Sheet: Synth cas et décestablTAM
Provinces	Total 2000	Total 2001	Total 2002	Total 2003	Total 2004	Total 2005	Total 2006	Total 2007	Total 2008	Total 2009	Total 2010	Total 2011	Total 2012
														Total cas	Total Décès	Taux de létalité		Cas	Pop 2000	Tx att moy	cas	Pop 2001	Tx att moy	cas	Pop 2002	Tx att moy	cas	Pop 2003	Tx att moy	cas	Pop 2004	Tx att moy	cas	Pop 2005	Tx att moy	cas	Pop 2006	Tx att moy	cas	Pop 2007	Tx att moy	cas	Pop 2008	Tx att moy	cas	Pop 2009	Tx att moy	cas	Pop 2010
Bandundu	372	369	571	258	974	196	574	1067	605	875	297	593	650	7401	1408	19.0245		372	5625206	6.61309	369	5.79396e+06	6.3687	571	5.96778e+06	9.56805	258	6.14681e+06	4.1973	974	6.33122e+06	15.3841	196	6.52116e+06	3.0056	574	6.71679e+06	8.54575	1067	6.91829e+06	15.4229	605	7.12584e+06	8.49022	875	7.33962e+06	11.9216	297	7.55981e+06
Bas- Congo	107	455	234	34	236	177	103	86	67	88	26	35	46	1694	217	12.8099		107	2308559	4.63493	455	2.37782e+06	19.1352	234	2.44915e+06	9.55433	34	2.52262e+06	1.3478	236	2.5983e+06	9.08285	177	2.67625e+06	6.61373	103	2.75654e+06	3.73657	86	2.83924e+06	3.02898	67	2.92441e+06	2.29106	88	3.01215e+06	2.92151	26	3.10251e+06
Equateur	51	126	366	377	368	446	0	475	1240	1119	688	1922	2083	9261	1158	12.504		51	6141015	0.830482	126	6.32525e+06	1.99202	366	6.515e+06	5.6178	377	6.71045e+06	5.6181	368	6.91177e+06	5.32425	446	7.11912e+06	6.26482	0	7.33269e+06	0	475	7.55267e+06	6.28916	1240	7.77925e+06	15.9398	1119	8.01263e+06	13.9654	688	8.25301e+06
Kasai Occidental	748	712	682	432	1115	985	333	304	599	412	171	311	301	7105	987	13.8916		748	5119268	14.6115	712	5.27285e+06	13.5031	682	5.43103e+06	12.5575	432	5.59396e+06	7.72261	1115	5.76178e+06	19.3517	985	5.93463e+06	16.5975	333	6.11267e+06	5.4477	304	6.29605e+06	4.82842	599	6.48494e+06	9.23679	412	6.67948e+06	6.16814	171	6.87987e+06
Kasai Oriental	586	473	617	146	905	1167	762	744	687	1003	783	1085	882	9840	1382	14.0447		586	6.50178e+06	9.01291	473	6.69684e+06	7.06304	617	6.89774e+06	8.94496	146	7.10467e+06	2.05498	905	7.31782e+06	12.3671	1167	7.53735e+06	15.4829	762	7.76347e+06	9.8152	744	7.99637e+06	9.30422	687	8.23627e+06	8.34116	1003	8.48335e+06	11.8232	783	8.73785e+06
Katanga	805	499	292	669	1153	1102	767	1171	1169	1414	845	1849	2316	14051	1449	10.3124		805	7829980	10.281	499	8.06488e+06	6.18732	292	8.30683e+06	3.51518	669	8.55603e+06	7.81905	1153	8.81271e+06	13.0834	1102	9.07709e+06	12.1405	767	9.34941e+06	8.20373	1171	9.62989e+06	12.1601	1169	9.91878e+06	11.7857	1414	1.02163e+07	13.8406	845	1.05228e+07
Kinshasa	682	1207	2543	822	1441	1063	1235	1100	840	768	367	918	833	13819	1647	11.9184		682	4889152	13.9492	1207	5.03583e+06	23.9683	2543	5.1869e+06	49.0273	822	5.34251e+06	15.386	1441	5.50278e+06	26.1867	1063	5.66787e+06	18.7549	1235	5.8379e+06	21.1549	1100	6.01304e+06	18.2936	840	6.19343e+06	13.5628	768	6.37923e+06	12.0391	367	6.57061e+06
Maniema	0	449	300	118	573	464	390	367	283	371	105	622	455	4497	704	15.6549		0	1457569	0	449	1.5013e+06	29.9075	300	1.54633e+06	19.4007	118	1.59273e+06	7.40869	573	1.64051e+06	34.9282	464	1.68972e+06	27.4601	390	1.74041e+06	22.4085	367	1.79263e+06	20.4728	283	1.8464e+06	15.3271	371	1.9018e+06	19.5079	105	1.95885e+06
Nord Kivu	134	354	210	28	409	364	326	460	382	384	197	239	195	3682	467	12.6833		134	4399542	3.04577	354	4.53153e+06	7.81193	210	4.66747e+06	4.49922	28	4.8075e+06	0.582423	409	4.95172e+06	8.25975	364	5.10027e+06	7.13687	326	5.25328e+06	6.20564	460	5.41088e+06	8.50139	382	5.57321e+06	6.85422	384	5.7404e+06	6.68942	197	5.91262e+06
Province Orientale	56	289	304	676	803	2019	1508	2536	2586	2178	898	1713	2166	17732	1824	10.2865		56	7065119	0.792626	289	7.27707e+06	3.97138	304	7.49538e+06	4.05583	676	7.72025e+06	8.7562	803	7.95185e+06	10.0983	2019	8.19041e+06	24.6508	1508	8.43612e+06	17.8755	2536	8.68921e+06	29.1856	2586	8.94988e+06	28.8942	2178	9.21838e+06	23.6267	898	9.49493e+06
Sud Kivu	48	370	351	226	128	127	242	323	306	353	146	386	404	3410	387	11.349		48	3560632	1.34808	370	3.66745e+06	10.0888	351	3.77747e+06	9.29192	226	3.8908e+06	5.80858	128	4.00752e+06	3.19399	127	4.12775e+06	3.07674	242	4.25158e+06	5.692	323	4.37913e+06	7.3759	306	4.5105e+06	6.78417	353	4.64582e+06	7.59823	146	4.78519e+06
Total général	3589	5303	6470	3786	8105	8110	6240	8633	8764	8965	4523	9673	10331	92492	11630	12.5741		3589	54897826	6.5376	5303	5.65448e+07	9.37841	6470	5.82411e+07	11.109	3786	5.99883e+07	6.31123	8105	6.1788e+07	13.1174	8110	6.36416e+07	12.7432	6240	6.55509e+07	9.51932	8633	6.75174e+07	12.7863	8764	6.95429e+07	12.6023	8965	7.16292e+07	12.5158	4523	7.37781e+07
[truncated: 11 more columns]
