# Supplementary material for: Understanding the spatio-temporal dynamics of meningitis epidemics outside the belt: the case of the Democratic Republic of Congo (DRC)
Source: BMC Infect Dis. 2020 Apr 20;20:291. doi: 10.1186/s12879-020-04996-7 (PMC7168871; doi:10.1186/s12879-020-04996-7)
Supplement: Supplementary file 2 — Additional file 2. Case database, average population from 2000 to 2012 and geographic coordinates (latitude and longitude), which allowed the identification of primary and secondary clusters using Satscan software. [file 12879_2020_4996_MOESM2_ESM.xlsx]

## Sheet: Base2000_2012
Zone_de_sante	ID	TotalCas	Popmoy	X_Latitude	Y_Longitude
Pimu	1	35	138967	21.113678664876	1.80642737589239
Djombo	2	115	41239.4	20.3108423685737	1.36686405364332
Bongandanga	3	57	68909.3	21.4042733017001	1.2845710624931
Bafale	4	144	100368	20.9156703866409	0.601613166032386
Basankusu	5	693	195225	19.9368730041244	0.856094300847773
Kalomda	6	50	120201	21.741130492461	-6.85642963290181
Nyanga	7	122	96716.2	20.3192125670086	-5.99482526624945
Kalonda	8	437	273346	20.7271230022543	-6.43737458197633
Kamonya	9	233	188590	20.8277102593478	-6.91983878081326
Musuika	10	300	159997	22.4566089173377	-7.5496720308273
Yangala	11	59	166267	22.9203586486489	-7.38847233285032
Luambo	12	74	212923	22.0568887611977	-7.41164849408626
Mutenna	13	143	163819	21.3983875405702	-7.03797251385932
Ndekesha	14	137	125589	21.8734157278103	-6.27990426560534
Tshibala	15	161	148244	22.0416493519498	-6.89718232378344
Luiza	16	66	190410	22.4638436553761	-7.06633196453582
Bilonda	17	87	70038.6	22.2857167489758	-6.49294039808102
Bukonde	18	160	88772.7	22.581994036891	-6.38240681564975
Tshikula	19	295	90353.7	22.7257735771516	-5.99960339299186
Ndesha	20	47	83138.3	22.4015703615559	-5.82907190677153
Banga_Lubaka	21	19	87314.3	20.5398317365759	-5.62312699721992
Kamwesha	22	268	294461	21.1507676300142	-6.31490529799449
Ndjoko_Punda	23	71	101904	21.0880172393906	-5.72895073750082
Luebo	24	352	119262	21.4914485875813	-5.62896850103438
Mikalayi	25	183	171412	22.2042787274921	-6.00501995296837
Mutoto	26	26	101735	22.6611937810421	-5.62145786109303
Demba	27	91	244022	22.3069270586259	-5.50486325394341
Bena_Leke	28	423	217486	22.0984963466587	-5.10907666592067
Mweka	29	203	137254	21.6301432452928	-5.05881342779342
Bulape	30	197	103881	21.7939350212757	-4.32853969031293
Kakenge	31	141	115055	22.1423814192995	-4.47039088360983
Katende	32	78	71009.3	22.9083835298968	-5.4632139789989
Lubondaie	33	175	76492.3	22.8486568358206	-6.71967152267533
Dibaya	34	64	166274	22.9548332585086	-6.3993071486511
Lubunga	35	191	114975	23.3964032588553	-5.51641873269226
Mwetshi	36	54	174433	22.7414128146727	-4.7693375361588
Ilebo	37	204	136581	20.6674529920673	-4.34804005431283
Mushenge	38	212	113194	21.2178848423988	-4.46392738142649
Kabeya_Kamuanga	39	84	151193	23.1741658547356	-5.97083394701714
Kamana	40	35	148148	25.3047834489017	-5.62747133950052
Winkong	41	39	92761.3	23.3130034247348	-7.85940661926791
Makota	42	283	183417	23.4226683002907	-7.02788852510406
Mwene_Ditu	43	409	330513	23.4944644892011	-6.99815822145481
Kyondo	44	249	183671	29.4881395621734	0.00368068419462886
Mabalako	45	0	107381	29.214417905954	0.486208979141201
Biena	46	146	84147.5	28.9678710830716	0.22679038592791
Masereka	47	11	155844	29.3294987796612	-0.0850095565613476
Lubero	48	215	305830	29.2145706252128	-0.192455754017658
Manguredjipa	49	48	126198	28.4585148325018	0.386673657527435
Mutwanga	50	102	171833	29.7370755617332	0.291632716355488
Kamango	51	26	56395.8	29.8411114362307	0.680553328223928
Oicha	52	543	283307	29.5811263411575	0.745971752165982
Binza	53	30	123894	29.5193338152315	-0.816994145848694
Birambizo	54	45	413907	29.1129796001346	-1.22358943460722
Kibirizi	55	0	163098	29.1955225497037	-0.857020561048894
Kalunguta	56	0	155159	29.5137967423985	0.436593389876915
Beni	57	154	357131	29.4695305971014	0.499515675522926
Vohovi	58	8	101052	29.2619954293806	0.234421047526504
Musienene	59	131	179927	28.6844724541751	0.0228097361713679
Butembo	60	192	274121	29.230435703004	0.131549903084315
Katwa	61	231	386137	29.2444748715828	0.132125056098014
Wembo_Nyama	62	18	66710.8	24.6741062637698	-4.04799732147649
Kayna	63	9	286982	28.9393362245506	-0.470060195899996
Alimbongo	64	0	126288	28.9360948811424	-0.226018738137104
Kole	65	71	69393.4	22.2649401671995	-3.67590247389878
Miabi	66	187	114483	23.3360399254408	-6.1652052703075
Nzaba	67	253	267146	23.5536262426908	-6.14107827087401
Bonzola	68	1578	157843	23.6137441403502	-6.14993489070921
Lubilanji	69	55	204848	23.6173747268766	-6.14175926747356
Dibindi	70	300	223629	23.6261970015738	-6.13424412386633
Kansele	71	605	199259	23.6094913117587	-6.12032521075639
Lukelenge	72	203	214281	23.6530095613112	-6.11598365162265
Muya	73	109	273299	23.631990184755	-6.10016441470163
Bimpemba	74	187	280494	23.5779384335149	-6.09262120785389
Diulu	75	189	292006	23.5983192908418	-6.09943860015976
Mpokolo	76	66	243681	23.5503037603939	-6.09356893128427
Luputa	77	452	226487	23.7878954593225	-7.49550071189918
Kalenda	78	40	155290	23.441449891168	-7.39512550719421
Kamiji	79	85	76071.9	23.2252430665616	-6.71472199395857
Tshilundu	80	333	142748	23.2942068879548	-6.38879555848835
Tshitshimbi	81	86	149896	23.507402376899	-6.25218158320385
Mulumba	82	326	224557	23.8487923314595	-6.52808496673212
Kasansa	83	237	161731	23.6014647272845	-6.57922599004248
Ngandajika	84	340	243365	23.9899377193786	-6.71551169669296
Kandakanda	85	77	166356	23.775554926725	-6.92689497619791
Tshilenge	86	214	232585	23.7109853204398	-6.32418042776362
Tshitenge	87	392	180996	23.7378939024368	-6.13580251146251
Mukumbi	88	182	92877.8	23.5724055313312	-5.90036673735617
Bibanga	89	493	96824.3	23.906487113617	-6.09540042084362
Kalambayi_Kabanga	90	100	122387	24.4130305712341	-6.73516192791949
Lukashi_lualu	91	9	67388.4	24.6229470952219	-6.30098088718315
Kalonda_Est	92	187	164817	25.104823620792	-6.39833334993511
Kabinda	93	346	215061	24.3807856554045	-5.83964628093046
Tshofa	94	76	105139	24.8769330862112	-5.21582222886923
Pania_Mutombo	95	27	53464.5	23.8315418469066	-5.22247007224512
Minga	96	8	123080	24.2939502055039	-4.7932691474289
Lusambo	97	52	56361	23.3839664855173	-4.82801538997397
Dikungu_Tshumbe	98	76	74589.4	24.238741302948	-4.31078119325599
Vanga_Kete	99	12	99225.8	23.4534074280266	-3.84728046714314
Lodja	100	154	154513	23.5158176876369	-3.42039877818439
Omondjadi	101	10	108709	23.388490629452	-3.07550108266778
Djalo_Djeka	102	50	71160.7	24.1194629059481	-3.20296340577162
Kitoyi	103	0	126219	28.775206409794	-1.63704433137284
Kibua	104	0	48853.6	28.4126744170502	-1.25929428055668
Masisi	105	67	315769	28.7296565905847	-1.45722037668645
Mweso	106	127	203624	28.9029114435777	-1.18932850930737
Bambo	107	0	84208.7	29.2527900506113	-1.15311231606128
Pinga	108	52	134568	28.4514394535301	-0.612088526715666
Walikale	109	129	114733	27.7648976386785	-1.13465987979615
Lubao	110	297	151395	25.7364926198768	-5.62017159209028
Moba	111	62	234021	29.9681799903495	-7.61439109818685
Kambove	112	132	86001.2	26.8239809985269	-10.8311448305274
Bunkeya	113	165	41173.3	27.0146636413045	-10.3735126257494
Kenya	114	239	110737	27.7757247715478	-11.8909926163729
Kamalondo	115	54	48248.2	27.7082549712083	-11.7637825156752
Tshamilemba	116	49	105340	27.6135715105166	-11.6468844048705
Bongosenubia	117	12	130394	19.68481419659	3.79366370857824
Moanda	118	20	107422	12.4920627047782	-5.84434243500915
Kitona	119	19	73648.7	12.440330422788	-5.94155097932821
Boma	120	162	152850	13.0571761721675	-5.83765884865649
Boma_Bungu	121	11	64352.5	12.9815831036516	-5.74578960554903
Seke_Banza	122	37	113843	13.2833644092368	-5.20040305284059
Inga	123	79	63410.6	13.4724351924807	-5.44907305513286
Lukula	124	76	146140	12.8492381983273	-5.46535380819517
Tshela	125	45	72274.3	12.891150021282	-4.83768659467368
Vaku	126	37	57646.5	13.0092214731099	-5.13043906601274
Kizu	127	27	50319.3	12.9607470782324	-4.93922614711397
Kibunzi	128	33	50586	13.6718828785992	-5.04328130509491
Luozi	129	30	71474.2	13.9268595321111	-4.78375085374485
Kimpangu	130	26	97333.7	14.9227540671009	-5.74806795593542
Ngidinga	131	61	96080.6	15.5022046801848	-5.67661953377217
Nselo	132	10	69964.1	15.6231268172417	-5.27431893411929
Boko_Kivulu	133	12	117851	15.0159626850073	-5.35681302742837
Mbanza_Ngungu	134	16	85682.8	14.8087858051225	-5.18662011516742
Kwilu_Ngongo	135	97	115323	14.6818440604805	-5.50918399762794
Kisantu	136	175	136940	15.2807297827073	-5.12337198707139
Bolobo	137	255	105723	16.387928236062	-2.67267211652964
Nioki	138	212	123029	17.801819992592	-2.76732817350305
Mikope	139	47	139820	20.54476202952	-4.92014116081031
Oshwe	140	122	121001	20.0212523964324	-3.65283945034391
Mimia	141	56	55856.4	20.2370253788781	-2.58778246691043
Bosobe	142	244	118111	19.0358667724749	-3.30652570786652
Bokoro	143	511	160377	18.5348600445345	-2.82768404451628
Masi_Manimba	144	207	144835	17.8727088056757	-4.99961012107396
Yanga_bosa	145	306	159215	17.9590465757304	-4.52124179566922
Idiofa	146	58	219297	19.4456997706253	-4.90703461343849
Ipamu	147	106	153649	19.7089683364023	-4.32171283048403
Koshibanda	148	67	140284	19.9566374975052	-4.74465881101829
Kingandu	149	276	77475.1	18.5053214267852	-5.6833541957633
Bulungu	150	387	201026	18.8246136022526	-4.58994787102831
Bagata	151	81	124701	17.8382222767711	-3.73080526464639
Bandundu	152	327	104537	17.4171006316152	-3.30215490606734
Kajiji	153	9	115097	18.482945960477	-7.56455178983395
Mwela_Lemba	154	7	75894.1	17.7987823305976	-6.51475394336769
Feshi	155	38	114022	18.2984011391485	-6.32766399989551
Kisandji	156	27	72545.8	18.9862443990329	-6.5112917470028
Wamba_Lwadi	157	46	83426.6	17.2247007670456	-6.53336776777539
Panzi	158	60	133859	17.9821479734705	-7.28426119000062
Tembo	159	88	97237.6	17.6849971388455	-7.78854116220075
Moaza	160	45	133404	17.8998145726886	-5.48344547961802
Kimbau	161	103	134105	17.3300563246138	-5.48562468662449
Kenge	162	63	218205	17.3874026398084	-4.77491831369655
Boko	163	7	161116	16.7594764398947	-4.89470611870953
Kiri	164	180	133083	19.297204255053	-1.82532880884997
Penzwa	165	173	61522.1	19.0995456326647	-1.19966029093389
Inongo	166	434	203418	18.6943395856746	-1.95022329662436
Mushie	167	154	96918	17.0738951342582	-2.58689781934883
Tandembele	168	95	68713.5	17.0831066399416	-2.00132714139246
Bandjau	169	63	84731.3	17.7770692612884	-1.84457883609996
Pawa	170	777	118544	27.591044265254	2.28634847509002
Mandima	171	30	84740.9	29.2623135927298	2.06105145420925
Lolwa	172	4	52750.9	29.5195198670053	1.57659729661241
Komanda	173	57	66308.3	29.6553254475216	1.15711118154402
Rwampara	174	46	118842	30.1025545971939	1.4700711701535
Bunia	175	261	204746	30.2416709610435	1.54721153991082
Nizi	176	185	125652	30.4656703590993	1.56824029605597
Lita	177	57	92621.9	30.6101633997334	1.70142294383702
Drodro	178	212	111321	30.8059287106606	1.77999638063958
Jiba	179	6	127728	30.8963481508479	1.87923884972483
Mahagi	180	118	136074	30.8661984058088	2.34832573583198
Linga	181	7	122454	30.8877586194874	1.98509109916485
Damasi	182	98	56409.1	29.9099437998219	2.42751811700068
Nyakunde	183	79	66792.5	30.0860584285044	2.23824021017591
Rimba	184	219	180416	30.7449583014096	2.21834611342458
Bambu	185	175	174883	30.202321391466	1.8342952119836
Mangala	186	14	61123.2	30.398940779188	2.11826714798867
Fataki	187	60	116223	30.6368498009637	1.99788276544351
Tchomia	188	284	93201	30.3971652558883	1.2858615291359
Boga	189	16	55660.6	29.9648300682718	0.992555732906914
Gethy	190	170	166982	30.0941341151328	1.1604367490609
Niangara	191	92	95632.5	27.8869800093347	3.54885740150873
Rungu	192	32	69263.7	27.9910442803108	2.88503566778169
Viandana	193	25	87074	27.3347071402651	3.25982078388665
Poko	194	51	110503	26.6946769574474	2.9814237108297
Mwana	195	7	114436	28.6693117678779	-2.90160543134577
Kaziba	196	11	89790.3	28.8145905095793	-2.85767936255082
Nyatende	197	86	63019	28.8645733827322	-2.58790287935047
Nyangezi	198	170	87212.1	28.930253768613	-2.71667399284055
Idjwi	199	127	163889	29.058524883607	-2.12902463779936
Itebero	200	2	61514.9	28.109918481813	-1.76561407953746
Kabare	201	10	145363	28.7845257557478	-2.38056493274487
Mubumbano	202	0	144114	28.6593285482589	-2.75675921917762
Walungu	203	44	178798	28.7130305793185	-2.5935854247819
Haut_Plateau	204	1	99497.3	28.923468210209	-3.28112202606526
Basali	205	4	46772.9	24.4263439081946	1.75242029181958
Basoko	206	27	109966	23.7489810872192	1.23016029706609
Bengamisa	207	12	103051	25.0804627929141	1.12930410242498
Yakusu	208	68	124272	24.6853870031459	0.690512068300402
Yahisule	209	48	62502.4	23.9303302143475	-0.00193635591689578
Ubundu	210	27	75838.8	25.1077637570764	-0.385072839461068
Yabahondo	211	12	126849	23.966041144219	0.637321530772048
Isangi	212	14	111913	24.4093330359155	0.902687830226891
Yaleko	213	27	90184.3	24.6433641533535	-0.173730305439087
Niania	214	157	56075.1	28.0570799186497	1.31984012366077
Isiro	215	866	163105	27.397485393953	2.53715494224733
Banalia	216	42	103665	25.6162576869146	1.77080794343989
Bafwasende	217	162	53527	26.6549716177529	0.977360528186902
Bafwabogbo	218	149	53440.5	26.7422886271398	1.65369628821522
Buta	219	600	143774	25.0122190400003	2.73697065405148
Titule	220	66	60074.4	25.6221033242769	2.87925540700446
Ganga	221	61	97045.3	25.9551716590393	3.29037967627684
Ariwara	222	745	144807	30.7128443306303	3.17581045574542
Aru	223	1626	142311	30.7343452616065	2.84387383265327
Adia	224	306	53326.3	30.4477360072669	3.04632869558856
Biringi	225	303	84583.6	30.3075823353855	2.7339640389965
Aungba	226	348	77503.9	30.5361780831948	2.6116094426159
Gombari	227	75	76702.6	29.0405466496531	2.75349125246917
Mbomomange	228	0	0	28.077886255194	2.3415113743772
Mambasa	229	302	74215.7	28.7265991678728	1.34179656947018
Wamba	230	269	106858	27.7662716364009	1.84585314295846
Mongbwalu	231	297	83608	30.0246196792406	2.11596745696961
Kilo	232	83	57099.8	29.9474695001456	1.91911137328054
Wangata	233	494	84010.5	18.3293796376791	0.206466305619357
Bolonge	234	93	63285.7	18.2785734294184	0.0910422558537586
Ibanda	235	234	239227	28.8645745610243	-2.48390621351181
Kandutu	236	43	179504	28.8416237139427	-2.50057659779949
Bagira_Kasha	237	16	54310.3	28.8264375140521	-2.51623244052235
Vanga	238	139	208974	18.3171773990384	-4.45126637209386
Djuma	239	330	160949	18.607923754602	-4.25487073948807
Sia	240	44	84935.6	18.5347748499553	-3.80326865000201
Mungindu	241	20	94712.3	19.1972844669391	-5.4571093808722
Mokala	242	199	161096	18.9894621928269	-3.96647637268507
Kimputu	243	15	130779	19.3237874494843	-4.33176838751338
Mosango	244	226	86330.3	18.2092307283347	-4.86074006757623
Pay_Kongila	245	321	106661	18.4431181091165	-5.14717921169162
Matadi	246	234	129159	13.4707096482353	-5.83164541825195
Nzanza	247	49	96009.8	13.4174939058766	-5.83218903528652
Ndjili	248	672	239575	15.3733961693983	-4.40638761262992
Mont_Ngafula_I	249	29	183049	15.2891450748208	-4.55285442387022
Biyela	250	1332	167431	15.4105324711654	-4.4433735103943
Kikimi	251	300	191229	15.4353317795635	-4.44169777483278
Lemba	252	433	239561	15.3212485674603	-4.40221434195187
Matete	253	297	214532	15.3512713499773	-4.39022060724424
Kisenso	254	1051	322176	15.3434270675981	-4.41725287351251
Lingwala	255	866	63995.7	15.3005066994936	-4.32473205962868
Barumbu	256	67	123039	15.3254163612082	-4.31941664863089
Kinshasa	257	22	118926	15.3115968355732	-4.32196700415238
LimetÃ©	258	1554	139658	15.3362234283737	-4.35550983420793
Kalamu_II	259	22	96848.3	15.3196767375241	-4.3403283467699
Kalamu_I	260	32	108506	15.3156905254456	-4.35819717365073
Bumbu	261	286	294419	15.2936395897087	-4.37276700437994
Makala	262	147	228796	15.3084266307092	-4.38124004579778
Ngaba	263	178	135363	15.3226143981713	-4.38032070566152
Bandalungwa	264	200	135152	15.284710659217	-4.34089027728129
Selembao	265	255	258978	15.2774200236436	-4.40670316451289
Gombe	266	1085	24253.2	15.3080594966111	-4.3013510512956
Kingabwa	267	266	155987	15.3587422161958	-4.32720409949378
Masina_II	268	63	205245	15.3930538556993	-4.33715165383558
Masina_I	269	131	248537	15.4117648273505	-4.38463430854022
Kintambo	270	193	72833	15.2688507875872	-4.34540037781556
Kasa_Vubu	271	30	98841.4	15.3044707072169	-4.34241133911539
Ngiri_Ngiri	272	282	120694	15.2987199516876	-4.35703088224967
Binza_MetÃ©o	273	140	298702	15.2495195724976	-4.37960705515233
Binza_Ozone	274	35	289324	15.2273682465045	-4.33814402794348
Maluku_II	275	7	46787.3	15.7851157998611	-4.40948812854422
Kikongo	276	61	131247	17.2397277294415	-4.19307857654013
Mont_Ngafula_II	277	115	102727	15.1845987804818	-4.44208212377605
Sona_Bata	278	24	82621.7	15.3092017456749	-4.84384364650713
Nsele	279	60	130905	15.5454632241355	-4.4988637035724
Rethy	280	89	154902	30.8989988789844	2.06716386984395
Kambala	281	7	47404.8	30.5082746376707	2.34496370712011
Angumu	282	431	131380	31.084868013753	2.01928208546762
Nyarambe	283	396	202451	31.2012211640876	2.15382904491573
Logo	284	198	204305	30.8918544147562	2.19312142195777
Watsa	285	2229	180385	29.6643250241833	2.97579692934425
Lualaba	286	28	78766.5	25.5607871346012	-11.0980512320401
Kanzala	287	127	160703	20.7857798796493	-6.46100105346311
Tshikapa	288	280	264797	20.7436951461044	-6.39204660774245
Katoka	289	97	98220.3	22.3295046249819	-5.87794840563261
Lukonga	290	71	205120	22.4661107581391	-5.8711533439413
Kananga	291	397	200651	22.4323320535245	-5.92802113500216
Tshikaji	292	383	87291.4	22.4170914267722	-5.97159902641917
Kingasani	293	2266	164842	15.4066265613008	-4.41312071481865
Kimbanseke	294	776	209271	15.3757202467468	-4.4282942642913
Bwamanda	295	724	166112	19.3960208643889	3.35770118764228
Boto	296	18	134419	19.0265779329808	3.01797850648936
Kungu	297	62	154641	18.9831752382878	2.62583126895037
Mampoko	298	54	57299.3	18.707552938391	0.790948475517587
Ntondo	299	3	44378.6	17.9291205833695	-1.11178201458812
Iboko	300	14	88855.6	18.5742862501792	-0.971359225299822
Ingende	301	70	71642.4	18.8194402897788	-0.426123375155969
Mbandaka	302	270	87969	18.2081788966286	-0.0561308052187922
Monika	303	46	110322	20.0459357364187	0.086303419902669
Lotumbe	304	13	65183.9	19.625688212287	-0.669741220846767
Bolomba	305	294	201778	19.124126352268	0.394889230277491
Boende	306	615	164209	20.7677602819165	-0.319872296530872
Wema	307	73	87116	21.3664362865899	-0.750415683895275
Bosanga	308	18	58141.4	21.9945797032587	-0.951607586735673
Bokungu	309	116	101233	22.084558657066	-0.304044272973266
Mompono	310	314	89446.7	21.8471403065733	0.321138729591538
Loko	311	26	89368.6	20.7554145183724	3.72941572627036
Bangabola	312	165	100110	19.4295602582743	2.29252155758957
Bosomondanda	313	6	91523.9	19.8193975177708	1.63454556389354
Budjala	314	176	94979	19.7089483780718	2.45398703817487
Binga	315	289	206269	20.4009499780837	2.16056289444696
Mankanza	316	68	102910	18.9305331253189	1.40146045220979
Lisala	317	465	214333	21.3209004030287	2.27352369874876
Yamaluka	318	29	105134	22.1951028613525	2.41874176034229
Bosomanzi	319	45	91772.5	21.2353481072417	2.79241349174013
Businga	320	97	72207.1	21.3742418659209	3.19674071200757
Ndage	321	167	89444.3	20.7072807473964	2.67936903666308
Karawa	322	122	172157	20.388685017765	3.32705615773361
Bominenge	323	13	112988	20.068494072377	3.29384995612294
Gemena	324	337	239056	19.8378853344855	3.22188533920478
Mbaya	325	132	51915.9	20.3616884083544	2.70906518730936
Bulu	326	56	81697.9	20.0267698516375	2.60575594695799
Tandala	327	173	199314	19.5417532323731	2.97661878243525
Kibombo	328	169	78827.8	25.6531586153406	-4.00583200163891
Kindu	329	990	102268	25.8807449360443	-2.93333350489949
Alunguli	330	187	54984.2	25.9606100043619	-2.94493477855338
Kokolo	331	285	217665	15.2873951928132	-4.33488743870144
Police	332	23	92018.8	15.3009057623735	-4.31476649335777
Bobozo	333	22	34748.4	22.4312716010939	-5.92451134779329
Makiso_Kisangani	334	196	140724	25.2541507392649	0.484968767755956
Lubunga	335	147	114975	25.1093263466569	0.36577280706839
Mangobo	336	207	144628	25.1047877682559	0.60981492569913
Kabondo	337	388	126561	25.3549940828875	0.685382599932571
Tshopo	338	200	103361	25.2285341204597	0.66187953481187
Kafakumba	339	89	95161.6	23.7952642935046	-9.37962118416342
Kaniama	340	393	218035	24.1561288825289	-7.91185860816208
Kalemie	341	372	199706	28.9339425926712	-6.40043720446726
Kasimba	342	12	122853	29.1151734834638	-7.25114394209174
Pweto	343	126	193130	28.9578841119262	-8.09300782727161
Butumba	344	43	149471	26.3698078138281	-8.88580456035778
Kinkonja	345	324	191492	26.3382675473479	-7.70112999773275
Lukafu	346	134	134270	27.6600098476283	-10.6459498237356
Mufunga_Sampwe	347	242	136936	27.0629607604194	-9.6799972136018
Kilwa	348	473	241952	28.2494651053398	-9.03291370430603
Kamina	349	0	241957	24.5563342001266	-8.72075341006053
Mitwaba	350	27	89634.1	27.4462501891898	-8.80623491484871
Kiambi	351	89	130595	28.160504381886	-7.30505512190277
Manono	352	224	206985	27.3961913934063	-7.13245622880972
Kikula	353	772	153814	27.3648107207314	-10.764139189048
Kapolobwe	354	499	115904	27.1417871893306	-11.2250163550749
Likasi	355	163	86988.7	26.7944193876908	-11.0840894651578
Panda	356	280	61325.1	26.6899131940945	-11.447622188081
Fungurume	357	408	87710.7	26.3962553424161	-10.7813668013596
Samba	358	66	110523	26.3171446903895	-4.72145248695129
Kasongo	359	637	175962	26.7895206123912	-4.13360323690241
Kunda	360	111	195143	26.2645288635868	-3.90438576857023
Lusangi	361	323	130312	27.2380420527052	-4.67179253381366
Tumba	362	32	67483.3	25.1367691220575	-3.98020762232302
Mulungu	363	1	95756.3	27.9091563441219	-2.59955504443771
Kaniola	364	3	134216	28.4268040110157	-2.58510387360471
Kalonge	365	16	119327	28.5178335771652	-2.33100013514013
Miti_Murhesa	366	463	152102	28.6693593353719	-2.16256656637028
Bunyakiri	367	73	116268	28.4517539022322	-2.03355061583944
Kahele	368	11	96563.6	28.7965195410792	-2.01592842383967
Uvira	369	312	212331	29.1312144865775	-3.42142804521694
Kitutu	370	39	88081.9	28.0456532281868	-3.47405292022983
Kamituga	371	202	128001	28.1592782497605	-3.18855243501087
Mwenga	372	40	128001	28.5115954679848	-3.06256206220357
Itombwe	373	0	63214.8	28.5925097448689	-3.5577172860931
Minembwe	374	26	53880.2	28.5603288581562	-4.01814314434772
Nundu	375	120	141101	29.0035592518494	-3.73017417737136
Ruzizi	376	99	109105	29.161045304882	-3.09448459276955
Lemera	377	39	133497	29.0408284542272	-3.0233894039032
Salamabila	378	79	91516.6	27.4015874898984	-4.15037448084527
Kampene	379	256	103064	26.4449929691104	-3.49045529031341
Kakole	380	6	157104	27.5556662134606	-3.61341553150377
Nyemba	381	36	148112	29.1634717369049	-5.53551864548683
Fizi	382	337	141291	29.0709133412945	-4.43482224250828
Nyunzu	383	155	176134	28.1184080700726	-5.67164960280279
Kimbi_Lulenge	384	5	112827	28.3752560805627	-4.25910998388978
Kabambare	385	102	76873.2	28.075796526672	-4.65315195848101
Pangi	386	35	67812.4	26.6042502260829	-3.15620114934419
Kalima	387	490	94685.9	26.6535127902509	-2.75145369620246
Wasolo	388	84	48830.8	22.1254159809762	3.76447491755143
Yalimbongo	389	0	69991.7	23.5003552903785	1.82614465626347
Likati	390	69	54639.4	23.7370916598777	3.31900764808955
Aketi	391	420	105526	23.7758804788605	2.66712156311943
Lolo	392	45	106667	23.2110985699305	2.31939404444899
Yamongili	393	14	100690	22.7631255368055	2.55027945753249
Abuzi	394	163	52046.9	22.1542094388894	3.32707476282143
Yambuku	395	77	205836	22.3750742063627	2.81784754045006
wapinda	396	48	37271.3	23.017104003125	3.7162707571264
Bosondjo	397	114	112089	22.0702269814729	1.86213999867493
Bumba	398	49	155850	22.7033365931484	2.24060806005018
Lingomo	399	18	80120.5	22.1937745758877	1.01999464177202
Mondombe	400	26	100085	22.870650556255	-0.660997040281741
Djolu	401	32	148687	22.6872394603773	0.3507233350523
Yahuma	402	32	121025	23.1423074763501	0.850889057817191
Opienge	403	24	50268.9	27.3658720908013	0.200210346326387
Obokote	404	48	65814.6	26.6148301626994	-1.0850882594194
Ferekeni	405	29	54113.2	26.6236813409017	-1.65240372153192
Lowa	406	43	90610.8	25.5815471897038	-1.29919550175194
Wanie_Rukula	407	41	62697	26.0084631446487	0.0498680137938362
Lubutu	408	341	107813	26.9475178773679	-0.627935904310393
Kikenda	409	22	121086	17.3579548370769	-7.23613737575678
Kasongo_Lunda	410	282	134151	16.9113973040884	-6.47535402762603
Popokabaka	411	45	135554	16.6238123097825	-5.63314360842898
Kimvula	412	26	59696	16.0349326847809	-5.47219832287011
Maluku_I	413	50	133808	16.155139537858	-4.48996352097647
Kimpese	414	183	146753	14.3246770115724	-5.44130572013554
Sona_Pangu	415	30	86595.8	13.8822559052623	-5.57985703813176
Kangu	416	76	78773.7	12.831963951836	-5.2601312074478
Kuimba	417	42	76101.9	12.6891355055626	-5.03798610388079
Kinkonzi	418	76	55737.5	13.1835497942749	-4.80445576244687
Mangembo	419	13	57045.8	14.2498237318633	-4.59547653878521
Gombe_Matadi	420	16	80897.8	14.6499767612091	-5.017679821646
Massa	421	0	80894.1	15.1188439904673	-4.60836763173011
Kwamouth	422	157	89673.7	16.667738967689	-3.59301143164443
Yumbi	423	37	91237.9	16.5181485409919	-2.11705356362778
Irebu	424	11	112762	17.6556776822497	-0.80097005131297
Bikoro	425	244	98190.2	18.1454701155645	-0.487164183279689
Lukolela	426	569	88132.4	17.1136938792263	-1.44320702333125
Bokonzi	427	65	104738	18.5818937514882	2.23835333036468
Bomongo	428	46	70994.9	18.4565939388803	1.51333633505867
lilanga_Bobangi	429	28	25924.3	17.9757746710547	0.220846093530947
Mawuya	430	72	138846	18.8201811255828	3.24346984381054
Zongo	431	197	51915.9	18.6626175333313	4.24930400235427
Libenge	432	53	163495	19.0457508986052	4.13066557652159
Bosobolo	433	165	124435	19.8902631608595	4.33130160254101
Bili	434	126	50124.7	19.7184796570965	4.78928324703954
Gbadolite	435	296	105410	20.8521735530637	4.28069464113723
Mobayi_Mbongo	436	30	82859.6	21.0669098506753	4.07911658975478
Yakoma	437	117	54978.2	22.2069301998238	4.03442967754099
Monga	438	129	61540.1	23.0271803124514	4.30614532666439
Bondo	439	345	82039.1	23.7548506966153	4.09403429214129
Bili	440	122	50124.7	24.6242086363073	4.18793250826153
Ango	441	233	80771.6	26.0788818394179	4.47389718136824
Doruma	442	131	50741	27.8088760644305	4.41193275009354
Dungu	443	175	99169.4	28.9883558627006	3.76802447398402
Faradje	444	245	100581	29.8039487773306	3.75930834137321
Aba	445	221	161959	30.3126543668374	3.78299797021945
Makoro	446	237	99911.8	30.0884295181209	3.16628260541399
Laybo	447	333	95819.9	30.5427255691169	3.3469402571079
Adi	448	590	123861	30.7268950548279	3.48479056685284
Kasenga	449	298	224488	28.2674734429326	-10.310468276531
Shabunda	450	47	120683	27.1775334222324	-2.77280312437576
Lulingu	451	34	135717	27.4290999670781	-2.34140259141977
Punia	452	321	72921.9	27.3116134166622	-1.75978914003785
Ikela	453	68	88482	23.4595300637324	-1.49182983056184
Opala	454	38	109019	24.2324226899706	-1.03908767141493
Lomela	455	26	89065.9	23.8384358370421	-2.23060096124555
Katako_Kombe	456	353	93575.8	24.7348369645588	-3.03049230941174
Kailo	457	293	100958	25.7550407813442	-2.40175425826061
Yalifafo	458	19	86683.5	22.4165615324272	-1.37103943891984
Tshudi_Loto	459	15	61417.6	22.6582652579779	-2.42234698871864
Bena_Dibele	460	26	67865.3	22.7481779819709	-3.69208699032561
Monkoto	461	32	87937.8	20.965672928036	-1.69011781770089
Dekese	462	80	118671	21.3770723653785	-3.28471609785322
Kahemba	463	80	178585	19.2547104160834	-7.17956629127742
Gungu	464	26	184445	19.2637819447256	-6.0022579013848
Kitangwa	465	35	144271	20.1484341367363	-6.4656664420188
Mukedi	466	88	134872	19.8684987246933	-5.54695620077387
Kongolo	467	236	210915	27.2954864112166	-5.31432866269733
Mbulala	468	90	151637	26.5594031392171	-5.41319337108839
Kabalo	469	203	163525	26.894119006038	-6.22940376522913
Dilala	470	484	97116.2	25.1616508317566	-10.6351030733779
Mutshatsha	471	25	57657.3	24.6796157773758	-10.6864233887213
Lubudi	472	167	96161.1	26.1556533393447	-10.1738371623233
Bukama	473	698	267894	25.9563800034384	-9.3657213896988
Kabondo_Dianda	474	449	201791	25.9670905889699	-8.526756154991
Kabongo	475	308	275559	25.8053575900223	-7.3588755766932
Songa	476	38	123042	25.1326222383348	-8.0539675734407
Kayamba	477	21	80593.8	25.1121970245791	-7.0280744477711
Kitenge	478	114	213361	25.6908748839154	-6.52094516194379
Ankoro	479	98	190161	26.6135076244296	-6.96833229801114
Mulongo	480	1497	202772	27.2801221527154	-7.71927938744048
Lwamba	481	96	102450	26.6884046012675	-7.9283435262685
Mukanga	482	204	165287	27.1831503888756	-8.18575847202343
Malemba_Nkulu	483	297	199932	26.5509660437481	-8.24669991327557
Kapemba	484	133	261856	27.8631991045668	-11.7541733324399
Ruashi	485	141	191260	27.9251027195571	-11.599402611873
Lubumbashi	486	524	120510	27.5008739423933	-11.701224934484
Kisanga	487	45	110293	27.5523393312498	-11.9168316410001
Katuba	488	350	190461	27.6559715927573	-11.9003680990455
Mubunda	489	19	105853	27.5341415363462	-11.8192094277235
Kipushi	490	170	154085	27.4611138691324	-11.708865860003
Sakania	491	129	180859	28.9638015060624	-12.5926266682071
Kafubu	492	28	65553.9	28.0632038661647	-11.4630445522099
Kilela_Balanda	493	30	53231.4	26.6667260750372	-11.6232331786716
Kanzenze	494	25	73782	25.452942957838	-10.091717778806
Kapanga	495	88	114661	22.3682561981049	-8.32934538125022
Kasaji	496	108	199299	23.5996756555149	-10.4953832747576
Dilolo	497	87	138758	22.6157244271177	-10.6105479751243
Sandoa	498	202	166128	22.5928968235766	-9.46302484282222
Kinda	499	46	48938.9	24.9195355851519	-9.48055918512935
Kalemba	500	79	72555.4	23.2561251437402	-8.49402955321483
Manika	501	247	178323	26.0630286018209	-11.4575022190869
Vangu	502	25	89855.2	27.5164807695575	-11.6544734043219
Kowe	503	11	22369.5	27.493749966287	-11.6743161976094
Kamina_Base	504	614	24147.5	25.2250393256951	-8.64940313974321
Lusanga	505	91	186836	18.8923317279405	-5.02608234380198
Kikwit_sud	506	377	177380	18.8095621424214	-5.07935835007354
Kikwit_sud	507	83	177380	18.8240654645642	-5.0213012529872
Kirotse	508	149	293166	29.0146868792527	-1.54383324744148
Minova	509	68	151153	28.8958539353904	-1.80748987748811
Katana	510	711	128252	29.0151721361383	-2.03854621513537
Nyiragongo	511	0	53621.9	29.2536508613494	-1.53344900747084
Karisimbi	512	57	341282	29.2068251749328	-1.6340539318876
Goma	513	212	153870	29.1788065397193	-1.65176411773801
Rwanguba	514	232	190257	29.5353017627171	-1.2199292270971
Rutshuru	515	648	289422	29.3990959921683	-1.28863489159897
