# Supplementary material for: Understanding the spatio-temporal dynamics of meningitis epidemics outside the belt: the case of the Democratic Republic of Congo (DRC)
Source: BMC Infect Dis. 2020 Apr 20;20:291. doi: 10.1186/s12879-020-04996-7 (PMC7168871; doi:10.1186/s12879-020-04996-7)
Supplement: Supplementary file 3 — Additional file 3. The data file used to produce weekly time-series of meningitis suspected cases in the 8 clusters, DRC, 2000–2012 and Time-series decomposition using LOESS regression for meningitis of primary cluster, secondary cluster 4 and secondary cluster 5. [file 12879_2020_4996_MOESM3_ESM.xlsx]

## Sheet: Feuil1
Year	Weeks	Primary_Clust	Second_clust1	Second_clust2	Second_clust3	Second_clust4	Second_clust5	Second_clust6	Second_clust7	RDC
2000	S100	1	6	0	0	5	0	0	0	113
2000	S200	2	4	0	0	6	0	0	2	81
2000	S300	6	6	0	0	3	0	0	2	75
2000	S400	0	6	0	0	3	0	0	0	39
2000	S500	0	5	0	2	2	0	0	0	92
2000	S600	3	7	0	0	3	0	0	0	77
2000	S700	0	4	0	3	6	0	0	1	88
2000	S800	7	3	0	1	2	0	0	0	70
2000	S900	4	2	0	1	2	0	0	1	81
2000	S1000	2	7	0	1	2	0	0	3	88
2000	S1100	0	9	0	0	4	0	0	0	63
2000	S1200	0	3	0	0	4	0	0	2	59
2000	S1300	0	10	0	0	3	0	0	0	71
2000	S1400	0	14	0	0	7	0	0	10	76
2000	S1500	0	10	0	0	2	0	0	0	64
2000	S1600	0	19	0	0	2	0	0	0	70
2000	S1700	0	8	0	0	3	0	0	0	56
2000	S1800	0	4	0	0	5	0	0	3	70
2000	S1900	0	12	0	0	2	0	0	4	58
2000	S2000	0	6	0	0	3	0	0	0	43
2000	S2100	0	7	0	0	3	0	0	1	56
2000	S2200	0	6	0	0	11	0	0	5	71
2000	S2300	0	5	0	0	13	0	0	1	53
2000	S2400	0	1	0	0	2	0	0	0	54
2000	S2500	0	8	0	0	1	0	0	3	47
2000	S2600	0	9	0	0	3	0	0	2	60
2000	S2700	0	7	0	0	3	0	0	1	48
2000	S2800	0	10	0	0	5	0	0	0	58
2000	S2900	0	11	0	0	0	0	0	0	66
2000	S3000	0	6	0	0	4	0	0	1	55
2000	S3100	0	6	0	0	2	0	0	1	53
2000	S3200	0	6	0	0	5	0	0	5	59
2000	S3300	0	7	0	0	1	0	0	0	51
2000	S3400	0	17	0	0	2	0	0	2	65
2000	S3500	0	32	0	0	0	0	0	1	73
2000	S3600	0	12	0	0	3	0	0	0	68
2000	S3700	0	14	0	0	5	0	0	0	66
2000	S3800	0	17	0	0	9	0	0	0	68
2000	S3900	0	19	0	0	4	0	0	1	100
2000	S4000	0	28	0	0	0	0	0	0	88
2000	S4100	0	13	0	0	1	0	0	0	52
2000	S4200	0	22	0	0	0	0	0	0	77
2000	S4300	0	12	0	0	0	0	0	0	79
2000	S4400	0	4	0	0	2	0	0	0	83
2000	S4500	0	9	0	0	0	0	0	0	68
2000	S4600	0	12	0	0	2	0	0	0	97
2000	S4700	0	6	0	0	1	0	0	0	73
2000	S4800	0	7	0	0	1	0	0	1	79
2000	S4900	0	8	0	0	4	0	0	0	82
2000	S5000	0	9	0	0	3	0	0	0	70
2000	S5100	0	7	0	0	3	0	0	0	60
2000	S5200	0	16	0	0	0	0	0	0	76
2001	S101	3	24	5	3	0	2	0	1	127
2001	S201	1	13	4	1	1	1	0	3	126
2001	S301	1	20	5	2	1	2	0	5	128
2001	S401	1	9	8	1	4	5	0	5	100
2001	S501	15	15	8	0	0	3	0	2	122
2001	S601	21	15	3	1	0	1	0	2	138
2001	S701	22	12	3	0	0	2	0	4	138
2001	S801	8	4	0	1	1	1	0	2	118
2001	S901	1	10	1	5	2	11	0	1	114
2001	S1001	8	7	2	1	6	1	0	0	116
2001	S1101	0	7	7	0	2	0	0	1	299
2001	S1201	1	18	2	3	13	0	0	5	172
2001	S1301	3	14	11	2	10	0	0	5	129
2001	S1401	5	14	2	0	5	1	0	1	133
2001	S1501	4	14	1	0	9	1	0	1	129
2001	S1601	0	16	1	0	3	1	0	2	121
2001	S1701	6	16	2	0	1	0	0	1	147
2001	S1801	4	4	4	0	3	1	0	1	108
2001	S1901	0	7	4	0	0	2	0	0	112
2001	S2001	0	11	2	0	0	2	0	2	97
2001	S2101	3	9	1	0	0	1	0	2	88
2001	S2201	3	14	4	0	0	0	0	3	94
2001	S2301	0	14	1	0	0	0	0	2	93
2001	S2401	0	14	2	0	0	0	0	5	61
2001	S2501	0	16	7	0	0	0	0	2	57
2001	S2601	0	17	7	0	0	0	0	4	64
2001	S2701	0	13	1	0	0	0	0	4	75
2001	S2801	0	9	1	0	0	2	0	5	72
2001	S2901	3	16	2	0	0	0	0	2	85
2001	S3001	0	15	3	0	0	0	0	2	83
2001	S3101	2	14	0	0	0	0	0	1	87
2001	S3201	0	18	0	0	0	0	0	1	87
2001	S3301	0	10	1	0	0	0	0	3	105
2001	S3401	0	10	3	0	0	0	0	5	66
2001	S3501	5	8	3	2	0	0	0	4	88
2001	S3601	0	8	11	0	0	0	0	5	69
2001	S3701	0	9	8	0	0	0	0	1	82
2001	S3801	0	3	1	0	0	0	0	4	63
2001	S3901	0	9	0	1	0	0	0	1	177
2001	S4001	0	14	5	0	0	0	0	3	136
2001	S4101	0	9	19	1	0	0	0	0	94
2001	S4201	0	9	11	0	0	0	0	2	123
2001	S4301	0	0	2	0	0	0	0	4	122
2001	S4401	0	12	9	0	0	0	0	2	104
2001	S4501	0	10	0	0	0	0	0	3	62
2001	S4601	0	5	0	0	0	0	0	2	54
2001	S4701	0	12	0	0	0	0	0	3	102
2001	S4801	0	17	0	0	0	0	0	1	54
2001	S4901	0	6	0	0	0	0	0	2	41
2001	S5001	0	7	0	0	0	0	0	1	45
2001	S5101	0	7	0	0	0	0	0	0	39
2001	S5201	0	19	0	0	0	0	0	4	57
2002	S102	9	10	6	3	0	2	0	0	118
2002	S202	9	5	21	2	0	4	0	0	192
2002	S302	0	5	6	0	0	3	0	1	126
2002	S402	5	1	7	2	0	0	1	5	132
2002	S502	2	0	6	1	1	0	3	3	144
2002	S602	3	7	14	0	5	3	1	1	140
2002	S702	4	8	10	1	3	6	1	4	163
2002	S802	3	7	6	1	2	1	1	2	141
2002	S902	5	9	1	6	0	8	0	0	123
2002	S1002	0	6	12	0	0	5	0	3	134
2002	S1102	1	10	10	5	0	4	0	0	128
2002	S1202	5	6	7	4	0	0	0	0	122
2002	S1302	0	7	3	0	1	2	0	3	124
2002	S1402	0	0	5	2	4	1	0	5	102
2002	S1502	0	16	1	7	2	0	0	3	147
2002	S1602	2	12	7	6	2	2	0	2	125
2002	S1702	5	14	4	5	1	0	0	4	131
2002	S1802	0	23	2	4	1	3	0	4	127
2002	S1902	0	16	6	1	2	5	2	7	134
2002	S2002	0	11	6	3	1	5	1	5	142
2002	S2102	0	20	6	0	1	0	0	3	123
2002	S2202	0	24	4	0	2	0	0	2	156
2002	S2302	0	21	7	0	1	0	1	4	107
2002	S2402	0	7	6	0	0	0	0	19	80
2002	S2502	0	11	2	0	0	0	3	18	92
2002	S2602	0	25	5	0	0	0	1	75	164
2002	S2702	0	24	2	0	2	0	5	72	174
2002	S2802	0	18	0	0	3	0	2	55	105
2002	S2902	0	25	0	0	0	0	0	3	94
2002	S3002	0	16	0	0	0	0	0	13	113
2002	S3102	0	20	0	0	0	0	0	8	83
2002	S3202	0	24	0	0	0	0	0	14	108
2002	S3302	0	15	0	0	0	0	0	10	72
2002	S3402	0	16	0	0	0	0	0	2	57
2002	S3502	0	15	0	0	0	0	0	7	76
2002	S3602	0	27	0	0	0	0	0	3	83
2002	S3702	0	11	0	0	0	0	0	11	75
2002	S3802	0	10	0	0	0	0	0	1	80
2002	S3902	0	11	0	0	0	0	0	4	80
2002	S4002	0	18	0	0	0	0	0	0	67
2002	S4102	0	11	0	0	0	0	0	0	63
2002	S4202	0	6	0	0	0	0	0	1	64
2002	S4302	0	16	0	0	0	0	0	0	59
2002	S4402	0	8	0	0	0	0	0	0	34
2002	S4502	0	14	0	0	0	0	0	0	47
2002	S4602	0	10	0	0	0	0	0	0	62
2002	S4702	0	699	0	0	0	0	0	3	1312
2002	S4802	0	18	0	0	0	0	0	0	36
2002	S4902	0	15	0	0	0	0	0	0	38
2002	S5002	0	13	0	0	0	0	0	1	18
2002	S5102	0	15	0	0	0	0	0	0	23
2002	S5202	0	13	0	0	0	0	0	0	30
2003	S103	0	8	3	0	1	4	0	7	118
2003	S203	3	15	4	3	8	78	0	14	214
2003	S303	3	12	7	6	2	31	0	9	157
2003	S403	0	13	9	7	2	36	0	11	167
2003	S503	7	11	3	2	4	1	0	10	127
2003	S603	3	16	11	2	0	2	0	3	104
2003	S703	3	9	7	0	6	0	0	5	89
2003	S803	7	16	1	9	2	4	0	12	112
2003	S903	5	6	6	4	0	2	0	7	107
2003	S1003	8	11	0	3	2	3	0	0	69
2003	S1103	8	3	0	0	3	3	0	3	74
2003	S1203	5	5	2	0	6	3	0	9	110
2003	S1303	0	6	1	5	1	2	0	9	91
2003	S1403	7	8	1	3	3	3	0	3	143
2003	S1503	3	6	4	3	1	3	0	11	113
2003	S1603	3	5	3	9	3	5	0	5	108
2003	S1703	0	2	0	2	3	3	0	6	87
2003	S1803	7	3	0	5	3	3	0	5	69
2003	S1903	4	5	0	0	0	0	0	6	64
2003	S2003	22	3	0	0	5	6	0	2	87
2003	S2103	29	8	0	1	1	1	0	9	105
2003	S2203	8	10	0	10	2	2	0	1	88
2003	S2303	26	4	0	8	1	0	0	0	100
2003	S2403	33	5	0	11	3	0	0	8	115
2003	S2503	31	12	0	11	4	1	0	1	106
2003	S2603	28	4	0	10	0	0	0	14	96
2003	S2703	9	0	0	0	0	0	0	3	37
2003	S2803	0	10	0	0	1	0	0	3	52
2003	S2903	0	9	0	0	8	0	0	2	72
2003	S3003	0	7	0	0	1	0	0	4	66
2003	S3103	0	0	0	0	2	0	0	4	45
2003	S3203	0	7	0	0	5	0	0	3	58
2003	S3303	0	4	0	0	9	0	0	7	65
2003	S3403	0	12	0	0	7	0	0	6	53
2003	S3503	0	14	0	0	0	0	0	7	42
2003	S3603	0	8	0	0	10	0	0	7	46
2003	S3703	0	9	0	0	0	0	0	3	24
2003	S3803	0	10	0	0	2	0	0	5	33
2003	S3903	0	14	0	0	0	0	0	8	48
2003	S4003	0	10	0	0	0	0	0	4	29
2003	S4103	0	8	0	0	0	0	0	8	34
2003	S4203	0	4	0	0	0	0	0	3	25
2003	S4303	0	2	0	0	0	0	0	3	22
2003	S4403	0	11	0	0	0	0	0	6	27
2003	S4503	0	10	0	0	0	0	0	2	30
2003	S4603	0	11	0	0	0	0	0	7	30
2003	S4703	0	4	0	0	0	0	0	11	24
2003	S4803	0	9	0	0	0	0	0	8	30
2003	S4903	0	4	0	0	0	0	0	5	23
2003	S5003	0	3	0	0	0	0	0	5	18
2003	S5103	0	8	0	0	0	0	0	0	18
2003	S5203	0	5	0	0	0	0	0	0	15
2004	S104	5	10	2	4	1	1	0	8	149
2004	S204	9	10	2	6	7	0	0	11	189
2004	S304	11	17	5	68	5	4	0	5	222
2004	S404	8	17	0	6	4	15	0	8	170
2004	S504	7	10	2	3	1	0	4	13	198
2004	S604	10	10	3	6	6	0	3	13	161
2004	S704	15	12	4	4	4	0	1	10	169
2004	S804	8	17	4	6	3	0	6	7	148
2004	S904	2	17	2	5	2	0	0	2	138
2004	S1004	1	8	7	4	1	0	1	11	123
2004	S1104	10	15	4	2	13	0	3	3	160
2004	S1204	1	11	1	9	1	0	0	0	140
2004	S1304	2	28	2	14	0	0	0	5	174
2004	S1404	3	17	4	13	12	0	0	9	190
2004	S1504	8	10	2	2	5	0	2	10	144
2004	S1604	0	11	2	7	7	1	0	4	199
2004	S1704	7	21	3	5	8	0	3	5	191
2004	S1804	0	17	1	0	1	0	3	5	199
2004	S1904	0	15	3	0	3	0	0	10	117
2004	S2004	0	2	1	0	0	0	0	14	147
2004	S2104	0	7	1	0	3	0	1	3	115
2004	S2204	0	11	0	0	0	0	1	8	147
2004	S2304	0	17	2	0	0	0	3	7	131
2004	S2404	0	12	8	0	3	0	1	5	191
2004	S2504	12	9	0	6	1	0	0	6	170
2004	S2604	4	9	6	3	0	1	1	8	148
2004	S2704	9	12	3	7	0	0	0	6	125
2004	S2804	15	15	4	1	0	0	1	6	137
2004	S2904	12	15	4	6	1	0	3	9	215
2004	S3004	0	15	0	2	3	1	0	11	139
2004	S3104	3	10	3	7	3	0	1	9	163
2004	S3204	12	7	2	3	2	2	2	8	175
2004	S3304	2	8	3	7	3	0	1	12	158
2004	S3404	14	5	4	7	9	0	1	8	188
2004	S3504	7	9	1	7	7	2	0	5	160
2004	S3604	9	3	5	0	1	0	0	9	138
2004	S3704	2	6	4	8	7	3	1	6	171
2004	S3804	1	30	3	7	16	4	1	5	218
2004	S3904	0	2	0	0	12	0	1	3	120
2004	S4004	10	4	2	6	8	0	0	1	114
2004	S4104	5	3	0	0	4	2	2	4	115
2004	S4204	4	6	0	4	2	1	0	2	148
2004	S4304	4	8	0	11	15	0	0	7	175
2004	S4404	3	8	4	7	15	0	0	4	167
2004	S4504	0	4	1	0	2	0	1	10	133
2004	S4604	0	10	1	0	2	0	0	7	98
2004	S4704	0	6	0	0	0	0	0	6	129
2004	S4804	0	5	3	0	3	0	2	1	157
2004	S4904	0	9	1	0	5	0	1	10	159
2004	S5004	0	10	6	12	5	0	0	2	148
2004	S5104	0	5	0	4	2	0	0	7	138
2004	S5204	1	2	0	5	3	4	0	1	87
2005	S105	4	7	1	7	5	0	2	1	192
2005	S205	6	14	0	10	1	0	0	10	154
2005	S305	6	8	4	17	2	0	0	8	193
2005	S405	2	8	3	9	2	1	1	7	153
2005	S505	17	4	4	2	5	0	0	10	179
2005	S605	5	3	3	14	6	2	0	14	202
2005	S705	10	6	4	9	17	0	1	5	214
2005	S805	7	7	2	15	13	1	0	8	253
2005	S905	0	10	2	16	6	0	1	6	176
2005	S1005	4	8	1	9	2	0	1	5	179
2005	S1105	0	6	4	0	12	0	0	6	173
2005	S1205	1	8	3	0	10	0	1	4	170
2005	S1305	24	2	0	23	4	5	1	12	224
2005	S1405	29	4	1	9	9	0	0	4	178
2005	S1505	31	2	2	1	4	0	0	1	177
2005	S1605	6	12	7	15	9	2	0	7	218
2005	S1705	6	12	0	7	2	2	0	8	147
2005	S1805	16	16	0	12	16	16	1	6	207
2005	S1905	0	16	2	15	0	0	2	7	131
2005	S2005	13	6	7	6	3	3	0	7	141
2005	S2105	7	16	2	13	4	16	0	6	214
2005	S2205	4	5	3	4	6	1	1	9	151
2005	S2305	16	3	5	4	6	4	1	8	168
2005	S2405	22	6	4	14	2	3	1	7	155
2005	S2505	52	6	0	7	7	1	0	8	193
2005	S2605	27	7	0	6	4	1	1	4	156
2005	S2705	22	3	5	7	1	0	2	8	165
2005	S2805	18	20	4	6	4	2	0	4	161
2005	S2905	28	6	3	7	5	6	2	5	164
2005	S3005	20	15	0	6	7	6	0	4	157
2005	S3105	21	4	1	3	4	0	0	1	123
2005	S3205	5	13	2	0	8	2	0	5	160
2005	S3305	17	18	3	5	4	0	0	7	159
2005	S3405	18	15	0	36	7	1	0	5	189
2005	S3505	14	7	1	28	4	2	0	6	166
2005	S3605	8	8	0	21	16	4	0	6	151
2005	S3705	3	3	2	3	13	0	0	7	105
2005	S3805	1	7	1	2	5	0	0	5	115
2005	S3905	8	7	0	2	8	0	0	3	117
2005	S4005	16	11	1	4	0	1	0	4	129
2005	S4105	0	17	2	3	8	0	0	3	160
2005	S4205	1	14	3	1	7	2	0	4	114
2005	S4305	9	2	4	1	0	0	0	3	125
2005	S4405	10	8	0	0	10	5	0	3	107
2005	S4505	8	2	1	5	12	0	0	8	139
2005	S4605	8	9	6	7	4	5	1	6	145
2005	S4705	4	15	0	3	11	0	0	7	124
2005	S4805	6	13	4	5	0	5	0	4	90
2005	S4905	11	8	3	4	6	4	1	3	103
2005	S5005	8	4	0	4	0	0	0	4	95
2005	S5105	0	7	2	1	1	0	0	12	103
2005	S5205	0	15	0	0	0	0	2	2	46
2006	S106	12	11	0	1	2	3	0	1	129
2006	S206	1	15	4	0	1	2	0	0	103
2006	S306	2	11	3	1	3	4	0	0	109
2006	S406	1	12	4	1	4	1	0	0	100
2006	S506	0	9	2	3	4	2	0	0	154
2006	S606	0	12	6	0	4	0	0	0	117
2006	S706	9	13	9	2	4	1	0	1	156
2006	S806	13	19	6	2	1	2	0	0	134
2006	S906	0	22	9	1	1	1	1	0	132
2006	S1006	10	14	1	1	3	0	0	0	106
2006	S1106	12	12	5	5	4	1	0	2	112
2006	S1206	4	11	10	0	2	1	0	0	110
2006	S1306	8	12	3	1	1	2	0	1	163
2006	S1406	13	10	5	1	3	3	0	0	92
2006	S1506	12	17	3	1	2	5	0	0	156
2006	S1606	14	12	13	3	4	0	0	1	150
2006	S1706	18	11	0	4	4	1	0	2	132
2006	S1806	22	12	0	3	5	0	0	3	133
2006	S1906	24	12	6	3	10	1	0	3	145
2006	S2006	19	10	8	4	4	0	0	7	164
2006	S2106	10	9	1	2	3	3	0	2	173
2006	S2206	13	17	0	17	1	5	0	0	123
2006	S2306	12	21	2	4	0	2	0	3	157
2006	S2406	10	17	1	3	1	1	0	0	120
2006	S2506	7	8	6	5	5	3	0	2	118
2006	S2606	1	12	4	2	2	1	0	0	132
2006	S2706	8	13	5	1	1	0	0	0	120
2006	S2806	8	15	3	3	2	2	1	1	116
2006	S2906	9	7	4	2	3	0	0	0	85
2006	S3006	4	15	3	0	1	1	0	0	86
2006	S3106	10	13	3	0	0	3	0	0	109
2006	S3206	12	13	3	1	2	0	0	1	116
2006	S3306	10	5	1	5	1	0	0	2	89
2006	S3406	10	5	1	3	1	0	0	2	126
2006	S3506	11	9	4	3	2	0	0	2	132
2006	S3606	12	12	3	1	1	2	2	2	142
2006	S3706	8	7	3	2	0	1	0	0	101
2006	S3806	12	10	2	1	2	1	0	1	81
2006	S3906	5	16	2	1	0	2	0	0	129
2006	S4006	3	3	2	3	1	2	0	2	109
2006	S4106	4	13	0	3	0	0	2	0	105
2006	S4206	4	13	1	3	3	1	0	0	165
2006	S4306	8	3	6	2	2	1	0	0	118
2006	S4406	13	10	3	3	3	0	0	0	99
2006	S4506	2	9	6	1	3	2	0	0	117
2006	S4606	6	15	6	2	1	2	2	0	108
2006	S4706	1	2	2	2	0	1	0	0	68
2006	S4806	3	6	2	1	0	1	1	0	82
2006	S4906	3	7	2	1	1	0	0	0	70
2006	S5006	1	1	3	3	3	0	0	0	110
2006	S5106	11	13	3	5	3	0	0	0	149
2006	S5206	8	6	2	3	0	1	0	0	88
2007	S107	1	18	5	4	1	2	0	11	151
2007	S207	19	11	3	1	0	0	0	20	156
2007	S307	17	8	2	4	0	0	2	22	207
2007	S407	71	14	3	2	0	4	0	8	215
2007	S507	66	17	4	2	0	2	0	10	213
2007	S607	89	6	6	0	1	3	0	14	215
2007	S707	72	11	5	5	0	4	0	19	233
2007	S807	101	15	4	8	3	0	1	14	306
2007	S907	128	10	7	3	3	0	1	4	281
2007	S1007	101	11	7	8	1	2	3	13	313
2007	S1107	36	5	3	5	5	1	2	11	177
2007	S1207	21	8	1	0	4	0	0	8	175
2007	S1307	48	19	6	0	2	0	1	9	205
2007	S1407	43	5	0	7	1	1	1	10	214
2007	S1507	40	6	7	3	3	1	1	6	209
2007	S1607	26	3	5	1	1	5	0	8	182
2007	S1707	62	8	4	5	0	4	1	8	240
2007	S1807	27	2	4	6	8	0	1	10	186
2007	S1907	22	2	6	3	5	0	1	8	180
2007	S2007	8	9	1	3	0	5	1	10	182
2007	S2107	16	1	2	5	0	5	0	5	186
2007	S2207	18	14	4	2	2	1	0	6	178
2007	S2307	29	7	6	3	5	4	0	9	201
2007	S2407	14	6	1	7	5	1	1	6	147
2007	S2507	27	6	0	7	3	0	0	5	191
2007	S2607	6	5	12	0	2	2	2	5	137
2007	S2707	30	4	8	2	2	0	3	2	158
2007	S2807	27	11	3	8	7	1	0	3	171
2007	S2907	27	12	0	11	2	1	0	5	172
2007	S3007	39	9	3	4	4	0	0	9	161
2007	S3107	10	11	4	6	1	1	1	8	134
2007	S3207	13	13	6	2	1	1	0	0	121
2007	S3307	25	19	5	9	5	2	0	10	192
2007	S3407	42	10	7	5	3	0	0	8	190
2007	S3507	17	7	3	3	2	4	0	1	138
2007	S3607	16	8	4	0	1	1	1	8	136
2007	S3707	37	5	3	2	1	0	2	4	156
2007	S3807	19	11	4	1	2	0	0	12	147
2007	S3907	32	6	5	1	2	0	0	15	165
2007	S4007	29	9	6	2	5	0	0	4	137
2007	S4107	48	8	5	3	11	0	0	11	173
2007	S4207	27	7	1	0	5	1	0	13	185
2007	S4307	31	5	3	9	2	0	2	5	138
2007	S4407	8	4	2	2	3	0	0	0	116
2007	S4507	1	12	1	1	0	0	0	4	108
2007	S4607	0	5	7	0	0	0	3	3	91
2007	S4707	0	8	1	0	0	0	0	0	66
2007	S4807	0	9	4	0	2	0	1	0	74
2007	S4907	0	8	2	0	4	0	0	0	73
2007	S5007	0	10	0	0	8	0	0	1	72
2007	S5107	0	0	0	0	0	0	0	1	50
2007	S5207	0	0	0	0	2	0	0	2	29
2008	S108	0	3	5	3	7	8	0	7	158
2008	S208	47	7	7	5	8	2	1	11	228
2008	S308	18	8	2	3	8	4	0	3	218
2008	S408	131	13	1	5	3	4	0	14	334
2008	S508	52	3	1	7	2	4	0	3	212
2008	S608	23	12	6	5	4	6	2	5	209
2008	S708	66	14	2	1	6	10	2	6	260
2008	S808	83	12	3	0	1	4	1	6	258
2008	S908	95	8	3	3	6	2	2	6	249
2008	S1008	51	4	3	1	5	2	0	2	203
2008	S1108	126	7	0	2	9	8	0	5	293
2008	S1208	75	3	4	2	8	2	0	5	234
2008	S1308	7	7	2	8	8	15	4	2	190
2008	S1408	48	6	2	1	1	8	4	2	194
2008	S1508	31	4	3	9	5	6	0	6	189
2008	S1608	30	8	5	1	4	2	1	6	178
2008	S1708	31	10	7	4	2	10	0	13	217
2008	S1808	17	4	1	5	7	4	0	3	176
2008	S1908	8	8	5	1	11	2	2	4	156
2008	S2008	23	6	3	3	8	6	1	4	167
2008	S2108	18	7	7	3	2	0	1	14	179
2008	S2208	17	10	2	6	6	1	1	8	197
2008	S2308	13	8	12	0	7	4	7	1	177
2008	S2408	18	7	7	2	6	2	1	7	175
2008	S2508	11	12	2	1	4	3	2	2	215
2008	S2608	13	8	1	2	2	2	0	4	128
2008	S2708	10	7	5	4	4	3	1	5	181
2008	S2808	18	9	6	5	8	4	0	2	200
2008	S2908	16	11	4	3	10	0	2	3	153
2008	S3008	14	17	7	0	16	0	0	6	196
2008	S3108	15	1	5	6	8	2	1	8	142
2008	S3208	22	4	4	4	7	3	0	9	198
2008	S3308	12	8	2	2	9	0	0	5	175
2008	S3408	19	2	0	7	1	4	0	5	177
2008	S3508	20	4	6	7	8	3	0	4	170
2008	S3608	13	2	4	9	5	3	2	7	136
2008	S3708	9	4	0	2	9	3	0	5	99
2008	S3808	8	2	1	9	1	7	0	0	92
2008	S3908	21	2	0	5	0	4	0	0	97
2008	S4008	16	1	2	4	0	4	0	0	72
2008	S4108	15	1	1	5	2	4	0	0	98
2008	S4208	13	7	2	11	0	5	0	0	101
2008	S4308	19	7	1	7	1	4	0	1	109
2008	S4408	11	5	3	5	2	5	0	2	93
2008	S4508	15	0	2	2	0	1	0	2	100
2008	S4608	21	5	3	2	0	0	0	3	118
2008	S4708	30	2	1	2	6	2	0	0	116
2008	S4808	15	0	1	1	0	0	0	2	103
2008	S4908	14	2	0	7	5	0	0	3	115
2008	S5008	14	0	1	3	4	0	0	0	111
2008	S5108	48	0	0	3	1	0	0	5	151
2008	S5208	0	0	0	6	2	0	0	4	67
2009	S109	14	5	2	4	5	8	0	5	181
2009	S209	16	1	0	10	15	6	1	7	205
2009	S309	2	2	5	4	5	6	0	7	194
2009	S409	11	3	1	4	11	1	0	3	160
2009	S509	32	6	4	7	5	5	1	2	216
2009	S609	9	4	7	9	7	7	1	5	202
2009	S709	19	4	1	7	2	3	0	8	224
2009	S809	2	3	5	0	9	0	1	5	156
2009	S909	15	5	7	3	13	2	1	5	222
2009	S1009	19	3	2	3	8	2	3	3	180
2009	S1109	40	2	3	8	1	8	0	4	190
2009	S1209	42	0	4	5	5	3	2	4	206
2009	S1309	43	2	4	3	2	2	2	8	219
2009	S1409	20	6	3	1	5	5	2	3	177
2009	S1509	6	4	0	4	1	4	0	5	141
2009	S1609	23	9	3	5	10	4	1	7	216
2009	S1709	21	9	2	3	9	4	0	3	205
2009	S1809	19	7	3	3	11	0	0	3	199
2009	S1909	14	5	2	0	5	3	0	2	130
2009	S2009	25	8	4	2	6	2	1	1	159
2009	S2109	12	3	5	2	17	1	0	2	163
2009	S2209	23	4	1	3	10	7	3	0	177
2009	S2309	26	3	2	1	6	0	2	7	172
2009	S2409	38	2	2	3	9	2	0	4	178
2009	S2509	21	4	0	9	5	0	2	5	180
2009	S2609	11	4	2	0	8	12	1	8	152
2009	S2709	13	11	5	5	7	9	0	3	180
2009	S2809	29	17	2	10	2	3	0	0	153
2009	S2909	22	3	4	1	1	0	0	5	148
2009	S3009	18	3	1	2	0	0	0	6	169
2009	S3109	17	5	3	3	0	2	0	1	173
2009	S3209	10	5	5	6	3	1	0	4	152
2009	S3309	9	5	5	3	5	0	1	8	157
2009	S3409	5	3	4	2	4	10	0	4	134
2009	S3509	12	3	2	2	1	2	1	2	147
2009	S3609	16	3	0	4	0	1	1	4	160
2009	S3709	9	0	6	1	0	3	0	9	157
2009	S3809	8	4	3	1	9	1	0	3	137
2009	S3909	13	7	5	1	4	1	1	5	165
2009	S4009	18	2	4	6	8	1	0	3	154
2009	S4109	20	0	2	2	7	1	1	2	148
2009	S4209	13	2	4	2	2	1	0	4	147
2009	S4309	11	1	2	7	6	1	0	1	140
2009	S4409	14	5	1	6	4	1	2	4	148
2009	S4509	25	0	4	1	5	1	0	5	167
2009	S4609	30	1	2	10	5	4	1	3	178
2009	S4709	17	0	2	6	5	2	0	5	155
2009	S4809	14	2	2	5	7	2	1	2	190
2009	S4909	12	7	0	3	2	2	1	6	212
2009	S5009	10	7	3	5	3	2	0	3	201
2009	S5109	5	0	0	9	5	1	0	6	134
2009	S5209	13	0	6	4	3	2	0	4	155
2010	S1010	18	5	5	7	7	0	0	6	198
2010	S2010	16	4	3	4	1	1	0	6	152
2010	S3010	11	2	2	0	0	2	1	6	168
2010	S4010	7	2	4	2	7	5	1	3	183
2010	S5010	12	1	4	5	7	0	1	18	180
2010	S6010	17	7	0	2	6	0	1	21	188
2010	S7010	11	0	1	3	7	6	1	5	162
2010	S8010	7	6	2	5	5	4	1	4	168
2010	S9010	11	1	2	2	1	0	0	5	142
2010	S10010	7	0	1	3	3	2	0	8	169
2010	S11010	5	1	3	7	3	5	0	0	174
2010	S12010	16	11	1	1	5	0	3	4	146
2010	S13010	5	0	2	6	1	3	1	1	129
2010	S14010	3	2	1	2	2	1	0	8	134
2010	S15010	15	1	0	2	2	3	0	8	169
2010	S16010	17	2	1	4	3	6	1	5	187
2010	S17010	18	1	1	1	7	6	0	4	187
2010	S18010	11	6	3	1	0	1	0	12	165
2010	S19010	19	5	0	2	2	2	0	1	134
2010	S20010	5	5	0	6	1	3	1	5	140
2010	S21010	8	6	0	2	1	8	1	9	176
2010	S22010	10	5	0	4	2	3	2	2	148
2010	S23010	11	6	0	5	7	5	2	4	137
2010	S24010	15	10	0	3	6	2	1	7	159
2010	S25010	16	2	0	5	1	3	8	0	110
2010	S26010	5	6	0	4	1	2	0	8	116
2010	S27010	10	0	0	1	0	1	3	12	105
2010	S28010	15	6	0	3	4	3	7	1	158
2010	S29010	9	7	0	3	1	5	0	8	132
2010	S30010	0	0	2	0	0	0	0	0	7
2010	S31010	0	0	0	0	0	0	0	0	0
2010	S32010	0	0	0	0	0	0	0	0	0
2010	S33010	0	0	0	0	0	0	0	0	0
2010	S34010	0	0	0	0	0	0	0	0	0
2010	S35010	0	0	0	0	0	0	0	0	0
2010	S36010	0	0	0	0	0	0	0	0	0
2010	S37010	0	0	0	0	0	0	0	0	0
2010	S38010	0	0	0	0	0	0	0	0	0
2010	S39010	0	0	0	0	0	0	0	0	0
2010	S40010	0	0	0	0	0	0	0	0	0
2010	S41010	0	0	0	0	0	0	0	0	0
2010	S42010	0	0	0	0	0	0	0	0	0
2010	S43010	0	0	0	0	0	0	0	0	0
2010	S44010	0	0	0	0	0	0	0	0	0
2010	S45010	0	0	0	0	0	0	0	0	0
2010	S46010	0	0	0	0	0	0	0	0	0
2010	S47010	0	0	0	0	0	0	0	0	0
2010	S48010	0	0	0	0	0	0	0	0	0
2010	S49010	0	0	0	0	0	0	0	0	0
2010	S50010	0	0	0	0	0	0	0	0	0
2010	S51010	0	0	0	0	0	0	0	0	0
2010	S52010	0	0	0	0	0	0	0	0	0
2011	S1011	15	6	2	2	0	4	0	13	207
2011	S2011	4	3	5	3	3	3	0	6	112
2011	S3011	9	11	8	2	7	4	1	3	238
2011	S4011	9	15	3	13	6	2	3	19	251
2011	S5011	3	16	2	0	1	2	1	16	183
2011	S6011	14	17	9	1	1	2	0	6	192
2011	S7011	16	11	10	0	2	6	2	10	239
2011	S8011	14	5	2	3	8	2	3	8	199
2011	S9011	8	12	6	1	2	1	0	6	178
2011	S10011	11	12	4	2	5	1	1	4	196
2011	S11011	23	8	6	1	8	4	1	9	169
2011	S12011	12	12	17	2	2	4	0	3	183
2011	S13011	18	5	3	4	5	4	0	14	183
2011	S14011	20	9	4	2	4	4	0	11	179
2011	S15011	26	7	6	2	3	4	1	9	191
2011	S16011	14	6	8	6	1	3	0	7	160
2011	S17011	11	9	12	4	4	4	1	15	168
2011	S18011	7	6	3	6	2	3	2	12	139
2011	S19011	13	5	7	1	3	5	4	15	173
2011	S20011	13	20	5	1	9	2	5	5	207
2011	S21011	11	20	13	12	7	4	0	9	204
2011	S22011	15	21	7	6	5	1	4	6	192
2011	S23011	16	15	21	3	3	3	6	20	243
2011	S24011	14	30	14	6	14	4	0	13	258
2011	S25011	11	23	8	0	12	57	2	7	212
2011	S26011	11	23	7	9	2	4	3	4	216
2011	S27011	14	13	17	2	9	4	3	15	234
2011	S28011	10	7	8	1	2	6	3	7	172
2011	S29011	16	10	14	1	8	3	1	1	164
2011	S30011	8	19	7	4	3	3	2	3	179
2011	S31011	6	11	8	8	11	8	5	9	171
2011	S32011	15	8	5	7	2	4	4	8	172
2011	S33011	10	10	9	8	8	5	3	13	192
2011	S34011	12	5	13	1	4	6	2	9	182
2011	S35011	6	9	4	5	6	6	0	7	183
2011	S36011	5	6	2	8	1	3	1	8	194
2011	S37011	7	9	11	5	7	3	0	8	183
2011	S38011	6	5	6	3	2	4	2	5	154
2011	S39011	18	5	8	8	3	4	1	5	182
2011	S40011	7	7	11	6	8	4	0	11	168
2011	S41011	16	12	12	0	4	1	2	7	168
2011	S42011	40	2	11	3	1	0	1	6	178
2011	S43011	10	5	18	8	0	2	1	9	190
2011	S44011	16	4	16	5	3	8	4	11	204
2011	S45011	15	9	1	6	8	4	0	7	169
2011	S46011	15	8	4	6	6	3	1	7	158
2011	S47011	6	6	3	1	4	4	5	6	127
2011	S48011	8	3	0	1	5	2	1	8	173
2011	S49011	3	7	2	8	2	6	1	11	197
2011	S50011	5	8	4	5	7	2	2	10	152
2011	S51011	13	8	6	8	13	7	0	19	174
2011	S52011	9	3	13	19	10	0	0	5	181
2012	S1012	13	19	3	6	3	2	1	18	195
2012	S2012	12	5	1	6	9	0	1	9	134
2012	S3012	16	12	2	9	3	14	1	4	207
2012	S4012	13	13	4	13	20	2	0	13	255
2012	S5012	12	2	14	1	6	2	4	6	193
2012	S6012	16	1	3	9	14	1	1	7	188
2012	S7012	12	5	3	2	12	4	1	15	250
2012	S8012	22	0	5	3	18	9	2	6	242
2012	S9012	8	7	3	10	5	0	0	15	249
2012	S10012	8	3	4	6	3	5	0	15	197
2012	S11012	15	3	5	5	14	7	0	4	187
2012	S12012	11	3	7	11	6	10	0	4	238
2012	S13012	12	5	1	6	5	11	1	6	218
2012	S14012	9	10	6	7	10	9	0	4	234
2012	S15012	15	5	2	1	16	12	0	9	234
2012	S16012	13	7	2	6	27	18	0	5	270
2012	S17012	4	0	0	13	10	9	0	7	197
2012	S18012	11	2	2	6	11	2	0	8	187
2012	S19012	19	11	7	2	9	5	0	6	204
2012	S20012	11	6	4	16	7	5	1	3	197
2012	S21012	7	4	5	4	7	5	4	3	216
2012	S22012	7	12	7	2	9	5	0	12	196
2012	S23012	6	9	4	22	13	6	2	7	244
2012	S24012	16	3	3	13	10	2	4	4	249
2012	S25012	6	4	1	8	14	6	0	7	233
2012	S26012	9	14	2	6	3	6	0	8	179
2012	S27012	4	5	2	3	6	2	1	5	190
2012	S28012	9	8	3	5	9	18	4	5	205
2012	S29012	5	12	2	3	3	12	0	8	227
2012	S30012	5	7	2	5	5	6	0	2	184
2012	S31012	5	5	3	3	6	4	4	11	201
2012	S32012	7	1	2	2	1	6	2	9	201
2012	S33012	11	12	1	3	5	8	2	3	185
2012	S34012	8	5	3	4	4	3	0	14	204
2012	S35012	5	3	4	2	7	2	1	8	211
2012	S36012	2	3	11	1	3	12	2	7	188
2012	S37012	3	3	4	10	3	7	3	7	169
2012	S38012	16	0	0	2	2	0	2	7	162
2012	S39012	5	2	0	0	4	6	0	8	179
2012	S40012	8	2	6	1	4	2	3	6	170
2012	S41012	14	3	3	4	7	2	2	19	183
2012	S42012	7	1	2	3	5	7	1	11	214
2012	S43012	13	3	1	5	6	5	0	8	188
2012	S44012	8	0	0	3	3	6	1	5	163
2012	S45012	6	2	0	3	2	1	2	5	188
2012	S46012	8	6	2	3	7	1	5	9	199
2012	S47012	8	2	3	9	10	6	3	9	156
2012	S48012	8	6	1	1	9	3	0	6	151
2012	S49012	2	1	2	1	8	4	0	7	178
2012	S50012	7	7	5	3	5	7	2	9	192
2012	S51012	5	10	7	3	4	1	0	7	159
2012	S52012	4	0	0	0	2	3	0	3	91
