# Supplementary material for: Understanding the spatio-temporal dynamics of meningitis epidemics outside the belt: the case of the Democratic Republic of Congo (DRC)
Source: BMC Infect Dis. 2020 Apr 20;20:291. doi: 10.1186/s12879-020-04996-7 (PMC7168871; doi:10.1186/s12879-020-04996-7)
Supplement: Supplementary file 4 — Additional file 4. File of average and variance of the cases in the Health zones for the data stationarity’s study. (XLS 46 kb) [file 12879_2020_4996_MOESM4_ESM.xls]

## Sheet: Feuil1
1	0.56246	24.4093
2	0.423463	5.41759
3	0.213754	0.850121
4	0.250647	1.2085
5	0.246117	2.19292
6	0.217799	1.77989
7	0.147411	1.102
8	0.168123	0.949428
9	0.27945	7.90248
10	0.379935	5.57057
11	0.340291	5.39485
12	0.258738	2.55632
13	0.177994	0.928157
14	0.489159	6.05837
15	0.564078	9.15485
16	11.9565	64786.2
17	0.509061	6.83355
18	0.499676	6.9358
19	0.357282	4.39118
20	0.190939	0.867925
21	0.264401	1.83849
22	0.626214	49.6788
23	4.20129	8090.47
24	1.36165	583.193
25	0.307443	4.35077
26	0.168285	1.33652
27	0.619417	17.9681
28	0.418123	2.40795
29	0.398867	3.8569
30	0.402913	2.34218
31	0.508414	5.16592
32	0.950809	143.517
33	1.40825	664.55
34	0.411327	4.05473
35	0.303883	4.29855
36	0.188673	0.829957
37	0.186408	1.24642
38
39	0.0768608	0.321483
40	2.22039	1700.71
41	0.356311	2.23982
42	0.388026	10.9215
43	3.17686	2464.37
44	0.365858	18.1337
45	0.58932	35.3512
46	0.761327	103.689
47	0.253236	2.61061
48	0.161165	1.20922
49	0.0647249	0.117722
50	0.0585761	0.190926
51	0.0847896	0.582453
52	0.0585761	0.210705
53	2.37152	1360.02
54	0.903883	38.5157
55	0.523786	3.44014
56	2.14288	1013.5
57	1.09515	56.3595
58	0.687379	19.2245
59	0.432039	1.53431
60	0.882848	31.2699
61	0.627508	5.09679
62	0.764563	49.3547
63	0.569094	3.47191
64	0.39822	2.4247
65	0.677023	10.9317
66	2.21942	1171.02
67	3.23592	3253.72
68	0.721359	7.83247
69	1.11084	56.876
70	1.02395	34.535
71	1.48803	210.847
72	0.97945	73.5273
73	0.964078	70.4621
74	0.652913	27.0575
75	0.406149	5.6175
76	0.526214	5.30525
77	0.485761	5.58559
78	0.490777	12.2176
79	0.455178	4.46614
80	0.535437	11.233
81	0.493851	3.52871
82	0.850324	69.1212
83	0.39644	1.80067
84	0.537379	9.02064
85	0.438511	3.32049
86	0.332039	2.76
87	0.517638	13.5675
88	0.41877	4.43086
89	0.844498	94.5421
90	0.336408	4.37706
91	1.09628	213.763
92	1.34773	276.767
93	1.8335	239.584
94	2.80259	408.517
95	1.25987	64.7871
96	0.819417	15.7956
97	0.675081	6.60245
98	0.69466	8.92819
99	0.725243	19.1738
100	1.05243	117.393
101	0.800485	53.2568
102	2.07249	554.129
103	0.267799	1.06786
104	0.215534	0.97518
105	3.45987	2485.64
106	1.30016	116.724
107	2.28981	730.283
108	0.835113	22.6862
109	0.669256	4.68114
110	0.636246	5.79069
111	1.44919	157.517
112	0.565858	2.49688
113	0.652104	5.0511
114	0.363754	2.14699
115	0.536084	23.1308
116	0.455178	6.21982
117	1.04207	94.982
118	0.682848	6.95467
119	0.749191	4.66252
120	1.01294	46.6647
121	1.01084	71.4581
122	0.620227	4.88844
123	0.812945	40.9908
124	0.739968	10.4386
125	0.512298	3.4821
126	0.534304	3.65254
127	0.676214	10.8871
128	0.388835	1.19597
129	0.819417	13.5102
130	1.5479	544.829
131	0.60178	4.78006
132	0.793851	15.6856
133	0.739644	12.1706
134	0.413107	1.19189
135	0.556311	3.02268
136	0.497087	2.5436
137	0.418285	2.02599
138	0.190777	0.845951
139	0	0
140	0	0
141	0	0
142	0	0
143	0	0
144	1.13236	48.7033
145	0.891748	39.6189
146	1.06796	106.732
147	0.589159	4.31206
148	0.79466	12.7235
149	1.21472	42.1517
150	2.14142	1065.09
151	0.659223	4.67496
152	0.65356	10.2113
153	0.648058	7.71267
154	0.910356	39.8047
155	1.17913	281.824
156	0.823625	8.83451
157	0.927994	21.3457
158	1.23382	85.3054
159	1.29531	135.705
160	0.936893	18.0241
161	1.21861	59.2813
162	1.06052	33.4145
163	0.80534	30.6515
164	0.796278	13.3731
165	0.786731	7.34345
166	0.595469	4.58852
167	0.708091	5.25612
168	0.596117	9.29992
169	0.82945	42.9492
